# Supplementary material for: Transcriptome analysis in non-model species: a new method for the analysis of heterologous hybridization on microarrays
Source: BMC Genomics. 2010 May 31;11:344. doi: 10.1186/1471-2164-11-344 (PMC2901317; doi:10.1186/1471-2164-11-344)
Supplement: Additional file 1 — Penguin and chicken orthologous sequences. GenBank accession numbers of penguin sequences together with the accession numbers of their orthologous chicken sequences, the corresponding Hovergen family identification number and the percent identity between each pair of sequences. [file 1471-2164-11-344-S1.XLS]

## Sheet: Feuil1
penguin sequence (Genbank)	chicken sequence (Genbank)	Hovergen family	Percent identity
AF478193.1	M19412.1	HBG052499	89.4
AF490143.1	AJ719635.1	HBG003909	91.7
AY592972.1	AF433170.2	HBG009528	91.5
