# Supplementary material for: Transcriptome analysis in non-model species: a new method for the analysis of heterologous hybridization on microarrays
Source: BMC Genomics. 2010 May 31;11:344. doi: 10.1186/1471-2164-11-344 (PMC2901317; doi:10.1186/1471-2164-11-344)
Supplement: Additional file 4 — Mean intensity value and rank of each probe with an intensity above background. This file provides, for each Affymetrix probe above background, the mean intensity value and rank. [file 1471-2164-11-344-S4.XLS]

## Sheet: Addfile 3
Probe Set	Probe	Maximum rank sum / number of probes corresponding to this probe set	Mean intensity
GgaAffx.1534.1.S1_at	GgaAffx.1534.1.S1_at10	7	1026.42857142857
GgaAffx.1534.1.S1_at	GgaAffx.1534.1.S1_at9	4.66666666666667	562.142857142857
GgaAffx.1534.1.S1_at	GgaAffx.1534.1.S1_at8	2.33333333333333	178.428571428571
Gga.5292.1.S1_at	Gga.5292.1.S1_at3	6.42857142857143	975.285714285714
Gga.5292.1.S1_at	Gga.5292.1.S1_at7	6.14285714285714	892
Gga.5292.1.S1_at	Gga.5292.1.S1_at6	5.42857142857143	776.857142857143
Gga.5292.1.S1_at	Gga.5292.1.S1_at4	3.85714285714286	299.285714285714
Gga.5292.1.S1_at	Gga.5292.1.S1_at10	3	217.857142857143
Gga.5292.1.S1_at	Gga.5292.1.S1_at1	2.14285714285714	195.142857142857
Gga.5292.1.S1_at	Gga.5292.1.S1_at5	1	118
Gga.6664.1.A1_x_at	Gga.6664.1.A1_x_at6	7	2414.85714285714
Gga.6664.1.A1_x_at	Gga.6664.1.A1_x_at5	5.25	340.285714285714
Gga.6664.1.A1_x_at	Gga.6664.1.A1_x_at4	3.5	261.285714285714
Gga.6664.1.A1_x_at	Gga.6664.1.A1_x_at2	1.75	116
GgaAffx.13149.1.S1_at	GgaAffx.13149.1.S1_at4	6.75	777.142857142857
GgaAffx.13149.1.S1_at	GgaAffx.13149.1.S1_at3	5.5	680.428571428571
GgaAffx.13149.1.S1_at	GgaAffx.13149.1.S1_at7	3.5	181
GgaAffx.13149.1.S1_at	GgaAffx.13149.1.S1_at1	1.75	128.857142857143
GgaAffx.4100.1.S1_at	GgaAffx.4100.1.S1_at6	7	231.428571428571
GgaAffx.4100.1.S1_at	GgaAffx.4100.1.S1_at9	4.5	146.142857142857
GgaAffx.4100.1.S1_at	GgaAffx.4100.1.S1_at8	3.75	138
GgaAffx.4100.1.S1_at	GgaAffx.4100.1.S1_at5	2.25	113.285714285714
Gga.15087.1.S1_at	Gga.15087.1.S1_at4	7	492.142857142857
Gga.15087.1.S1_at	Gga.15087.1.S1_at8	4.66666666666667	194.857142857143
Gga.15087.1.S1_at	Gga.15087.1.S1_at9	2.33333333333333	149
Gga.7686.2.S1_a_at	Gga.7686.2.S1_a_at9	7	2257.85714285714
Gga.7686.2.S1_a_at	Gga.7686.2.S1_a_at8	5.25	154
Gga.7686.2.S1_a_at	Gga.7686.2.S1_a_at7	3	121.142857142857
Gga.7686.2.S1_a_at	Gga.7686.2.S1_a_at6	2.25	108.285714285714
GgaAffx.4910.1.S1_at	GgaAffx.4910.1.S1_at10	7	953
GgaAffx.4910.1.S1_at	GgaAffx.4910.1.S1_at11	4.66666666666667	334.714285714286
GgaAffx.4910.1.S1_at	GgaAffx.4910.1.S1_at1	2.33333333333333	186.571428571429
Gga.16326.1.S1_at	Gga.16326.1.S1_at7	6	169.857142857143
Gga.16326.1.S1_at	Gga.16326.1.S1_at5	5.66666666666667	141
Gga.16326.1.S1_at	Gga.16326.1.S1_at1	2.33333333333333	108.142857142857
NC-005264.CDS65.S1_at	NC-005264.CDS65.S1_at2	7	209.714285714286
NC-005264.CDS65.S1_at	NC-005264.CDS65.S1_at8	5.4	153.714285714286
NC-005264.CDS65.S1_at	NC-005264.CDS65.S1_at11	4	134
NC-005264.CDS65.S1_at	NC-005264.CDS65.S1_at10	2.8	123
NC-005264.CDS65.S1_at	NC-005264.CDS65.S1_at7	1.8	109.142857142857
GgaAffx.21293.1.S1_at	GgaAffx.21293.1.S1_at1	7	494
GgaAffx.21293.1.S1_at	GgaAffx.21293.1.S1_at11	5.25	188.714285714286
GgaAffx.21293.1.S1_at	GgaAffx.21293.1.S1_at5	3.5	144.285714285714
GgaAffx.21293.1.S1_at	GgaAffx.21293.1.S1_at4	1.75	113.714285714286
NC-002188.CDS72.S1_at	NC-002188.CDS72.S1_at8	7	340.285714285714
Gga.7595.1.S1_at	Gga.7595.1.S1_at10	6.28571428571429	577.571428571429
Gga.7595.1.S1_at	Gga.7595.1.S1_at3	6	569.714285714286
Gga.7595.1.S1_at	Gga.7595.1.S1_at4	5.71428571428571	563.571428571429
Gga.7595.1.S1_at	Gga.7595.1.S1_at9	3.85714285714286	372.285714285714
Gga.7595.1.S1_at	Gga.7595.1.S1_at7	3.14285714285714	328.714285714286
Gga.7595.1.S1_at	Gga.7595.1.S1_at1	1.71428571428571	185.428571428571
Gga.7595.1.S1_at	Gga.7595.1.S1_at8	1.28571428571429	162
Gga.5799.1.S1_s_at	Gga.5799.1.S1_s_at10	6	240.714285714286
Gga.5799.1.S1_s_at	Gga.5799.1.S1_s_at11	5.9	254.285714285714
Gga.5799.1.S1_s_at	Gga.5799.1.S1_s_at1	4.9	219.714285714286
Gga.5799.1.S1_s_at	Gga.5799.1.S1_s_at4	2.4	139.285714285714
Gga.5799.1.S1_s_at	Gga.5799.1.S1_s_at2	1.8	133.428571428571
Gga.12729.1.S1_at	Gga.12729.1.S1_at6	7	366.285714285714
Gga.12729.1.S1_at	Gga.12729.1.S1_at11	6.125	200.571428571429
Gga.12729.1.S1_at	Gga.12729.1.S1_at8	4.375	146.714285714286
Gga.12729.1.S1_at	Gga.12729.1.S1_at5	4.3125	133.142857142857
Gga.12729.1.S1_at	Gga.12729.1.S1_at4	3.125	116.285714285714
Gga.12729.1.S1_at	Gga.12729.1.S1_at10	2.5	113
Gga.12729.1.S1_at	Gga.12729.1.S1_at3	2.1875	106
Gga.12729.1.S1_at	Gga.12729.1.S1_at7	1.875	110.857142857143
Gga.5459.2.S1_at	Gga.5459.2.S1_at9	7	1184.71428571429
Gga.5459.2.S1_at	Gga.5459.2.S1_at10	5.83333333333333	766.571428571429
Gga.5459.2.S1_at	Gga.5459.2.S1_at11	4.58333333333333	183.857142857143
Gga.5459.2.S1_at	Gga.5459.2.S1_at3	3	137.571428571429
Gga.5459.2.S1_at	Gga.5459.2.S1_at8	2.75	141.714285714286
Gga.5459.2.S1_at	Gga.5459.2.S1_at7	1.33333333333333	108.428571428571
GgaAffx.21378.1.S1_at	GgaAffx.21378.1.S1_at1	7	723.285714285714
GgaAffx.21378.1.S1_at	GgaAffx.21378.1.S1_at5	4.66666666666667	294.571428571429
GgaAffx.21378.1.S1_at	GgaAffx.21378.1.S1_at9	2.33333333333333	131.714285714286
GgaAffx.5091.1.S1_s_at	GgaAffx.5091.1.S1_s_at4	6.42857142857143	204.571428571429
GgaAffx.5091.1.S1_s_at	GgaAffx.5091.1.S1_s_at10	6.35714285714286	207.428571428571
GgaAffx.5091.1.S1_s_at	GgaAffx.5091.1.S1_s_at9	4.35714285714286	153.714285714286
GgaAffx.5091.1.S1_s_at	GgaAffx.5091.1.S1_s_at5	3.64285714285714	144.142857142857
GgaAffx.5091.1.S1_s_at	GgaAffx.5091.1.S1_s_at7	2.5	127.142857142857
GgaAffx.5091.1.S1_s_at	GgaAffx.5091.1.S1_s_at8	2.42857142857143	120
GgaAffx.5091.1.S1_s_at	GgaAffx.5091.1.S1_s_at3	2.28571428571429	123.142857142857
Gga.574.1.S1_at	Gga.574.1.S1_at2	6.875	348.428571428571
Gga.574.1.S1_at	Gga.574.1.S1_at11	5.875	268.571428571429
Gga.574.1.S1_at	Gga.574.1.S1_at4	5.25	224.142857142857
Gga.574.1.S1_at	Gga.574.1.S1_at10	3.6875	183.571428571429
Gga.574.1.S1_at	Gga.574.1.S1_at8	3.4375	172.571428571429
Gga.574.1.S1_at	Gga.574.1.S1_at9	3.125	167.714285714286
Gga.574.1.S1_at	Gga.574.1.S1_at6	1.875	142
Gga.574.1.S1_at	Gga.574.1.S1_at5	1.375	128.142857142857
Gga.3607.1.S1_a_at	Gga.3607.1.S1_a_at5	6.8	596.428571428571
Gga.3607.1.S1_a_at	Gga.3607.1.S1_a_at11	5	446.571428571429
Gga.3607.1.S1_a_at	Gga.3607.1.S1_a_at4	5	471.285714285714
Gga.3607.1.S1_a_at	Gga.3607.1.S1_a_at2	2.8	271.571428571429
Gga.3607.1.S1_a_at	Gga.3607.1.S1_a_at10	1.4	104.714285714286
Gga.8393.2.S1_a_at	Gga.8393.2.S1_a_at8	6.83333333333333	249.142857142857
Gga.8393.2.S1_a_at	Gga.8393.2.S1_a_at9	5.66666666666667	231.142857142857
Gga.8393.2.S1_a_at	Gga.8393.2.S1_a_at3	4.83333333333333	182.571428571429
Gga.8393.2.S1_a_at	Gga.8393.2.S1_a_at2	2.83333333333333	139
Gga.8393.2.S1_a_at	Gga.8393.2.S1_a_at5	2.33333333333333	126.428571428571
Gga.8393.2.S1_a_at	Gga.8393.2.S1_a_at6	2	121.285714285714
GgaAffx.3725.1.S1_at	GgaAffx.3725.1.S1_at4	7	1758.85714285714
GgaAffx.3725.1.S1_at	GgaAffx.3725.1.S1_at1	6.36363636363636	1045.57142857143
GgaAffx.3725.1.S1_at	GgaAffx.3725.1.S1_at2	5.36363636363636	692.285714285714
GgaAffx.3725.1.S1_at	GgaAffx.3725.1.S1_at5	5.36363636363636	676.428571428571
GgaAffx.3725.1.S1_at	GgaAffx.3725.1.S1_at9	4.45454545454545	526.571428571429
GgaAffx.3725.1.S1_at	GgaAffx.3725.1.S1_at7	3.90909090909091	464
GgaAffx.3725.1.S1_at	GgaAffx.3725.1.S1_at8	2.90909090909091	388.714285714286
GgaAffx.3725.1.S1_at	GgaAffx.3725.1.S1_at6	2.45454545454545	322.142857142857
GgaAffx.3725.1.S1_at	GgaAffx.3725.1.S1_at3	2.27272727272727	318.714285714286
GgaAffx.3725.1.S1_at	GgaAffx.3725.1.S1_at11	1	195
GgaAffx.3725.1.S1_at	GgaAffx.3725.1.S1_at10	0.909090909090909	174
GgaAffx.6156.1.S1_at	GgaAffx.6156.1.S1_at6	6.66666666666667	312.571428571429
GgaAffx.6156.1.S1_at	GgaAffx.6156.1.S1_at4	5.5	271.428571428571
GgaAffx.6156.1.S1_at	GgaAffx.6156.1.S1_at7	4.16666666666667	232.142857142857
GgaAffx.6156.1.S1_at	GgaAffx.6156.1.S1_at10	3.5	218.428571428571
GgaAffx.6156.1.S1_at	GgaAffx.6156.1.S1_at3	2.66666666666667	198.142857142857
GgaAffx.6156.1.S1_at	GgaAffx.6156.1.S1_at1	2	191.571428571429
GgaAffx.25263.1.S1_at	GgaAffx.25263.1.S1_at5	6.85714285714286	569.571428571429
GgaAffx.25263.1.S1_at	GgaAffx.25263.1.S1_at1	6.14285714285714	505.428571428571
GgaAffx.25263.1.S1_at	GgaAffx.25263.1.S1_at7	5	282.285714285714
GgaAffx.25263.1.S1_at	GgaAffx.25263.1.S1_at9	3.28571428571429	214.857142857143
GgaAffx.25263.1.S1_at	GgaAffx.25263.1.S1_at6	2.71428571428571	177.857142857143
GgaAffx.25263.1.S1_at	GgaAffx.25263.1.S1_at8	2.57142857142857	179.285714285714
GgaAffx.25263.1.S1_at	GgaAffx.25263.1.S1_at3	1.42857142857143	138.285714285714
GgaAffx.25279.1.S1_at	GgaAffx.25279.1.S1_at9	7	484.428571428571
GgaAffx.25279.1.S1_at	GgaAffx.25279.1.S1_at5	4.5	155.428571428571
GgaAffx.25279.1.S1_at	GgaAffx.25279.1.S1_at1	3.375	133.857142857143
GgaAffx.25279.1.S1_at	GgaAffx.25279.1.S1_at10	2.625	129.714285714286
Gga.708.1.S1_x_at	Gga.708.1.S1_x_at7	6.9	1313
Gga.708.1.S1_x_at	Gga.708.1.S1_x_at9	6	1107.28571428571
Gga.708.1.S1_x_at	Gga.708.1.S1_x_at4	6	1074.85714285714
Gga.708.1.S1_x_at	Gga.708.1.S1_x_at3	4.7	541.857142857143
Gga.708.1.S1_x_at	Gga.708.1.S1_x_at8	3.8	457.428571428571
Gga.708.1.S1_x_at	Gga.708.1.S1_x_at2	3.7	475.428571428571
Gga.708.1.S1_x_at	Gga.708.1.S1_x_at6	3.2	386.428571428571
Gga.708.1.S1_x_at	Gga.708.1.S1_x_at5	1.65	302.428571428571
Gga.708.1.S1_x_at	Gga.708.1.S1_x_at11	1.3	281.571428571429
Gga.708.1.S1_x_at	Gga.708.1.S1_x_at1	1.25	261.857142857143
Gga.466.1.S1_at	Gga.466.1.S1_at10	6.25	186.857142857143
Gga.466.1.S1_at	Gga.466.1.S1_at8	5.75	177.285714285714
Gga.466.1.S1_at	Gga.466.1.S1_at6	3.5	141.285714285714
Gga.466.1.S1_at	Gga.466.1.S1_at1	2	118.142857142857
Gga.11707.1.S1_at	Gga.11707.1.S1_at1	6.88888888888889	1630.42857142857
Gga.11707.1.S1_at	Gga.11707.1.S1_at6	6.33333333333333	1272.85714285714
Gga.11707.1.S1_at	Gga.11707.1.S1_at4	5.44444444444444	651.857142857143
Gga.11707.1.S1_at	Gga.11707.1.S1_at2	4.22222222222222	399.714285714286
Gga.11707.1.S1_at	Gga.11707.1.S1_at5	4.11111111111111	424
Gga.11707.1.S1_at	Gga.11707.1.S1_at3	3.33333333333333	315.714285714286
Gga.11707.1.S1_at	Gga.11707.1.S1_at10	2.33333333333333	246.857142857143
Gga.11707.1.S1_at	Gga.11707.1.S1_at9	1.33333333333333	100.857142857143
Gga.11707.1.S1_at	Gga.11707.1.S1_at8	1	103.428571428571
Gga.921.1.S1_at	Gga.921.1.S1_at4	7	747.571428571429
Gga.921.1.S1_at	Gga.921.1.S1_at8	5	154.857142857143
Gga.921.1.S1_at	Gga.921.1.S1_at9	5	152.285714285714
Gga.921.1.S1_at	Gga.921.1.S1_at6	2.91666666666667	134.571428571429
Gga.921.1.S1_at	Gga.921.1.S1_at11	2.75	133.571428571429
Gga.921.1.S1_at	Gga.921.1.S1_at10	1.83333333333333	121.571428571429
Gga.6765.1.S1_at	Gga.6765.1.S1_at7	7	288.285714285714
Gga.6765.1.S1_at	Gga.6765.1.S1_at1	3.5	119.571428571429
Gga.6926.1.S1_at	Gga.6926.1.S1_at3	6.66666666666667	167.714285714286
Gga.6926.1.S1_at	Gga.6926.1.S1_at6	3.66666666666667	126.857142857143
Gga.6926.1.S1_at	Gga.6926.1.S1_at9	3.66666666666667	135.857142857143
GgaAffx.7995.2.S1_s_at	GgaAffx.7995.2.S1_s_at11	7	1304.42857142857
GgaAffx.7995.2.S1_s_at	GgaAffx.7995.2.S1_s_at7	6.22222222222222	490.857142857143
GgaAffx.7995.2.S1_s_at	GgaAffx.7995.2.S1_s_at3	5.22222222222222	229.571428571429
GgaAffx.7995.2.S1_s_at	GgaAffx.7995.2.S1_s_at6	4.22222222222222	198.285714285714
GgaAffx.7995.2.S1_s_at	GgaAffx.7995.2.S1_s_at1	3.55555555555556	164.857142857143
GgaAffx.7995.2.S1_s_at	GgaAffx.7995.2.S1_s_at4	3	158.285714285714
GgaAffx.7995.2.S1_s_at	GgaAffx.7995.2.S1_s_at2	2.88888888888889	155.428571428571
GgaAffx.7995.2.S1_s_at	GgaAffx.7995.2.S1_s_at10	1.66666666666667	115.714285714286
GgaAffx.7995.2.S1_s_at	GgaAffx.7995.2.S1_s_at8	1.22222222222222	107.142857142857
GgaAffx.20952.1.A1_s_at	GgaAffx.20952.1.A1_s_at6	6.57142857142857	324.142857142857
GgaAffx.20952.1.A1_s_at	GgaAffx.20952.1.A1_s_at7	6.42857142857143	306.571428571429
GgaAffx.20952.1.A1_s_at	GgaAffx.20952.1.A1_s_at10	4.71428571428571	196.714285714286
GgaAffx.20952.1.A1_s_at	GgaAffx.20952.1.A1_s_at1	3.85714285714286	177.714285714286
GgaAffx.20952.1.A1_s_at	GgaAffx.20952.1.A1_s_at2	3.42857142857143	165.428571428571
GgaAffx.20952.1.A1_s_at	GgaAffx.20952.1.A1_s_at9	1.57142857142857	109.571428571429
GgaAffx.20952.1.A1_s_at	GgaAffx.20952.1.A1_s_at4	1.42857142857143	104.571428571429
Gga.7577.1.S1_at	Gga.7577.1.S1_at2	7	1360
Gga.7577.1.S1_at	Gga.7577.1.S1_at1	5.875	822
Gga.7577.1.S1_at	Gga.7577.1.S1_at4	5.5	528.285714285714
Gga.7577.1.S1_at	Gga.7577.1.S1_at6	4.375	329.857142857143
Gga.7577.1.S1_at	Gga.7577.1.S1_at5	3.5	250.142857142857
Gga.7577.1.S1_at	Gga.7577.1.S1_at11	2.5	188.714285714286
Gga.7577.1.S1_at	Gga.7577.1.S1_at9	1.875	170.428571428571
Gga.7577.1.S1_at	Gga.7577.1.S1_at10	0.875	123.714285714286
NC-002188.CDS152.S1_at	NC-002188.CDS152.S1_at5	7	102.571428571429
GgaAffx.23783.1.S1_at	GgaAffx.23783.1.S1_at8	6.75	379.285714285714
GgaAffx.23783.1.S1_at	GgaAffx.23783.1.S1_at9	5.5	310.285714285714
GgaAffx.23783.1.S1_at	GgaAffx.23783.1.S1_at1	3.25	187.571428571429
GgaAffx.23783.1.S1_at	GgaAffx.23783.1.S1_at5	2	134.714285714286
Gga.13231.1.S1_at	Gga.13231.1.S1_at11	7	120.142857142857
Gga.13231.1.S1_at	Gga.13231.1.S1_at1	3.5	102.142857142857
Gga.5482.3.S1_s_at	Gga.5482.3.S1_s_at5	6.6	423.571428571429
Gga.5482.3.S1_s_at	Gga.5482.3.S1_s_at6	5.4	357.857142857143
Gga.5482.3.S1_s_at	Gga.5482.3.S1_s_at2	4.4	309.714285714286
Gga.5482.3.S1_s_at	Gga.5482.3.S1_s_at4	2.8	240.857142857143
Gga.5482.3.S1_s_at	Gga.5482.3.S1_s_at3	1.8	217
Gga.4752.1.S1_at	Gga.4752.1.S1_at1	7	4451.85714285714
Gga.4752.1.S1_at	Gga.4752.1.S1_at8	5.75	1374
Gga.4752.1.S1_at	Gga.4752.1.S1_at4	5.625	1384.14285714286
Gga.4752.1.S1_at	Gga.4752.1.S1_at3	4.375	917
Gga.4752.1.S1_at	Gga.4752.1.S1_at5	3.5	666.857142857143
Gga.4752.1.S1_at	Gga.4752.1.S1_at9	2.625	337
Gga.4752.1.S1_at	Gga.4752.1.S1_at2	1.3125	172.142857142857
Gga.4752.1.S1_at	Gga.4752.1.S1_at11	1.3125	176.428571428571
GgaAffx.11146.1.S1_at	GgaAffx.11146.1.S1_at11	7	1915
GgaAffx.11146.1.S1_at	GgaAffx.11146.1.S1_at1	4.66666666666667	318.857142857143
GgaAffx.11146.1.S1_at	GgaAffx.11146.1.S1_at2	2.33333333333333	217.428571428571
Gga.6330.3.A1_at	Gga.6330.3.A1_at3	7	396.428571428571
Gga.6330.3.A1_at	Gga.6330.3.A1_at2	4.33333333333333	258.142857142857
Gga.6330.3.A1_at	Gga.6330.3.A1_at4	2.66666666666667	194.857142857143
GgaAffx.20679.1.S1_at	GgaAffx.20679.1.S1_at1	7	296.714285714286
GgaAffx.20679.1.S1_at	GgaAffx.20679.1.S1_at3	5.4	183.142857142857
GgaAffx.20679.1.S1_at	GgaAffx.20679.1.S1_at11	4.4	158.428571428571
GgaAffx.20679.1.S1_at	GgaAffx.20679.1.S1_at6	2.1	124.571428571429
GgaAffx.20679.1.S1_at	GgaAffx.20679.1.S1_at4	2.1	128.142857142857
Gga.13378.1.S1_at	Gga.13378.1.S1_at7	6.75	300.142857142857
Gga.13378.1.S1_at	Gga.13378.1.S1_at5	5.5	259
Gga.13378.1.S1_at	Gga.13378.1.S1_at4	3.5	160
Gga.13378.1.S1_at	Gga.13378.1.S1_at10	1.75	113.857142857143
GgaAffx.1155.2.S1_s_at	GgaAffx.1155.2.S1_s_at5	7	1063.85714285714
GgaAffx.1155.2.S1_s_at	GgaAffx.1155.2.S1_s_at3	6.125	573.428571428571
GgaAffx.1155.2.S1_s_at	GgaAffx.1155.2.S1_s_at8	5	321
GgaAffx.1155.2.S1_s_at	GgaAffx.1155.2.S1_s_at9	4.25	276.142857142857
GgaAffx.1155.2.S1_s_at	GgaAffx.1155.2.S1_s_at6	3.75	233.428571428571
GgaAffx.1155.2.S1_s_at	GgaAffx.1155.2.S1_s_at11	2.75	165.571428571429
GgaAffx.1155.2.S1_s_at	GgaAffx.1155.2.S1_s_at4	1.625	137.714285714286
GgaAffx.1155.2.S1_s_at	GgaAffx.1155.2.S1_s_at7	1	129.714285714286
GgaAffx.4731.1.A1_at	GgaAffx.4731.1.A1_at2	7	1851.28571428571
GgaAffx.4731.1.A1_at	GgaAffx.4731.1.A1_at9	5.83333333333333	367.142857142857
GgaAffx.4731.1.A1_at	GgaAffx.4731.1.A1_at1	4.66666666666667	267.428571428571
GgaAffx.4731.1.A1_at	GgaAffx.4731.1.A1_at8	3	194.428571428571
GgaAffx.4731.1.A1_at	GgaAffx.4731.1.A1_at4	2	173.571428571429
GgaAffx.4731.1.A1_at	GgaAffx.4731.1.A1_at11	2	170.857142857143
Gga.19187.1.A1_at	Gga.19187.1.A1_at2	7	1484.85714285714
Gga.19187.1.A1_at	Gga.19187.1.A1_at8	5.6	358.714285714286
Gga.19187.1.A1_at	Gga.19187.1.A1_at1	3.9	160.285714285714
Gga.19187.1.A1_at	Gga.19187.1.A1_at7	2.7	127.285714285714
Gga.19187.1.A1_at	Gga.19187.1.A1_at10	1.8	118.285714285714
GgaAffx.26153.1.S1_at	GgaAffx.26153.1.S1_at8	7	421
GgaAffx.26153.1.S1_at	GgaAffx.26153.1.S1_at1	5.71428571428571	295.142857142857
GgaAffx.26153.1.S1_at	GgaAffx.26153.1.S1_at7	5.14285714285714	262
GgaAffx.26153.1.S1_at	GgaAffx.26153.1.S1_at4	3.85714285714286	202
GgaAffx.26153.1.S1_at	GgaAffx.26153.1.S1_at10	2.71428571428571	154
GgaAffx.26153.1.S1_at	GgaAffx.26153.1.S1_at3	2.57142857142857	159.714285714286
GgaAffx.26153.1.S1_at	GgaAffx.26153.1.S1_at11	1	92.1428571428571
GgaAffx.20455.1.S1_at	GgaAffx.20455.1.S1_at4	7	623.714285714286
GgaAffx.20455.1.S1_at	GgaAffx.20455.1.S1_at11	3.5	137
GgaAffx.3247.1.A1_at	GgaAffx.3247.1.A1_at10	7	579.857142857143
GgaAffx.3247.1.A1_at	GgaAffx.3247.1.A1_at9	5.28571428571429	363.285714285714
GgaAffx.3247.1.A1_at	GgaAffx.3247.1.A1_at5	5.07142857142857	339.285714285714
GgaAffx.3247.1.A1_at	GgaAffx.3247.1.A1_at3	4.5	318.428571428571
GgaAffx.3247.1.A1_at	GgaAffx.3247.1.A1_at4	3.14285714285714	260.142857142857
GgaAffx.3247.1.A1_at	GgaAffx.3247.1.A1_at6	1.85714285714286	163.428571428571
GgaAffx.3247.1.A1_at	GgaAffx.3247.1.A1_at8	1.14285714285714	146.571428571429
GgaAffx.21032.1.S1_s_at	GgaAffx.21032.1.S1_s_at7	6.75	670.571428571429
GgaAffx.21032.1.S1_s_at	GgaAffx.21032.1.S1_s_at4	5	311.142857142857
GgaAffx.21032.1.S1_s_at	GgaAffx.21032.1.S1_s_at2	3.75	201.142857142857
GgaAffx.21032.1.S1_s_at	GgaAffx.21032.1.S1_s_at8	2	103.142857142857
GgaAffx.20229.1.S1_at	GgaAffx.20229.1.S1_at11	7	374.428571428571
GgaAffx.20229.1.S1_at	GgaAffx.20229.1.S1_at6	5.66666666666667	255.285714285714
GgaAffx.20229.1.S1_at	GgaAffx.20229.1.S1_at7	4.33333333333333	220.142857142857
GgaAffx.20229.1.S1_at	GgaAffx.20229.1.S1_at10	3.91666666666667	193.428571428571
GgaAffx.20229.1.S1_at	GgaAffx.20229.1.S1_at8	2.08333333333333	117.857142857143
GgaAffx.20229.1.S1_at	GgaAffx.20229.1.S1_at9	1.5	104.571428571429
GgaAffx.4414.2.S1_at	GgaAffx.4414.2.S1_at11	7	1565.57142857143
GgaAffx.4414.2.S1_at	GgaAffx.4414.2.S1_at2	5.4	500.285714285714
GgaAffx.4414.2.S1_at	GgaAffx.4414.2.S1_at3	3.8	295.714285714286
GgaAffx.4414.2.S1_at	GgaAffx.4414.2.S1_at5	3.4	283.428571428571
GgaAffx.4414.2.S1_at	GgaAffx.4414.2.S1_at1	1.4	119.714285714286
GgaAffx.24492.1.S1_at	GgaAffx.24492.1.S1_at3	6.71428571428571	229.285714285714
GgaAffx.24492.1.S1_at	GgaAffx.24492.1.S1_at1	6	197.285714285714
GgaAffx.24492.1.S1_at	GgaAffx.24492.1.S1_at11	5.14285714285714	178.714285714286
GgaAffx.24492.1.S1_at	GgaAffx.24492.1.S1_at2	3.57142857142857	149.857142857143
GgaAffx.24492.1.S1_at	GgaAffx.24492.1.S1_at4	2.85714285714286	140.571428571429
GgaAffx.24492.1.S1_at	GgaAffx.24492.1.S1_at6	2.28571428571429	114.142857142857
GgaAffx.24492.1.S1_at	GgaAffx.24492.1.S1_at10	1.42857142857143	115.857142857143
Gga.13821.1.S1_at	Gga.13821.1.S1_at2	7	298.428571428571
Gga.13821.1.S1_at	Gga.13821.1.S1_at6	4.33333333333333	236
Gga.13821.1.S1_at	Gga.13821.1.S1_at4	2.66666666666667	146.857142857143
GgaAffx.11292.2.S1_at	GgaAffx.11292.2.S1_at7	6.875	675.142857142857
GgaAffx.11292.2.S1_at	GgaAffx.11292.2.S1_at8	6.25	619.571428571429
GgaAffx.11292.2.S1_at	GgaAffx.11292.2.S1_at3	4.75	344.142857142857
GgaAffx.11292.2.S1_at	GgaAffx.11292.2.S1_at6	4.125	323.142857142857
GgaAffx.11292.2.S1_at	GgaAffx.11292.2.S1_at4	3.625	347.714285714286
GgaAffx.11292.2.S1_at	GgaAffx.11292.2.S1_at2	3	299.857142857143
GgaAffx.11292.2.S1_at	GgaAffx.11292.2.S1_at5	2	261
GgaAffx.11292.2.S1_at	GgaAffx.11292.2.S1_at1	0.875	143.857142857143
Gga.9296.1.S1_a_at	Gga.9296.1.S1_a_at10	7	17661.5714285714
Gga.9296.1.S1_a_at	Gga.9296.1.S1_a_at5	6.27272727272727	15576.7142857143
Gga.9296.1.S1_a_at	Gga.9296.1.S1_a_at9	5.18181818181818	13619.2857142857
Gga.9296.1.S1_a_at	Gga.9296.1.S1_a_at7	5.09090909090909	12496
Gga.9296.1.S1_a_at	Gga.9296.1.S1_a_at6	5.09090909090909	13233.2857142857
Gga.9296.1.S1_a_at	Gga.9296.1.S1_a_at8	3.72727272727273	10423.4285714286
Gga.9296.1.S1_a_at	Gga.9296.1.S1_a_at1	3.09090909090909	8207
Gga.9296.1.S1_a_at	Gga.9296.1.S1_a_at11	2.72727272727273	7711.71428571429
Gga.9296.1.S1_a_at	Gga.9296.1.S1_a_at2	1.90909090909091	4777.42857142857
Gga.9296.1.S1_a_at	Gga.9296.1.S1_a_at3	1.27272727272727	2994.57142857143
Gga.9296.1.S1_a_at	Gga.9296.1.S1_a_at4	0.636363636363636	1840.14285714286
GgaAffx.24833.1.S1_at	GgaAffx.24833.1.S1_at11	7	417.142857142857
GgaAffx.24833.1.S1_at	GgaAffx.24833.1.S1_at2	5.25	154.142857142857
GgaAffx.24833.1.S1_at	GgaAffx.24833.1.S1_at9	5.0625	154.714285714286
GgaAffx.24833.1.S1_at	GgaAffx.24833.1.S1_at5	4.8125	166.285714285714
GgaAffx.24833.1.S1_at	GgaAffx.24833.1.S1_at6	4	135.857142857143
GgaAffx.24833.1.S1_at	GgaAffx.24833.1.S1_at10	2.25	114.714285714286
GgaAffx.24833.1.S1_at	GgaAffx.24833.1.S1_at1	1.625	102.285714285714
GgaAffx.24833.1.S1_at	GgaAffx.24833.1.S1_at7	1.5	101.857142857143
Gga.7604.1.S1_at	Gga.7604.1.S1_at1	5.5	500.428571428571
Gga.7604.1.S1_at	Gga.7604.1.S1_at5	5	532.428571428571
GgaAffx.11093.1.S1_at	GgaAffx.11093.1.S1_at5	6.875	329.857142857143
GgaAffx.11093.1.S1_at	GgaAffx.11093.1.S1_at10	6	221.571428571429
GgaAffx.11093.1.S1_at	GgaAffx.11093.1.S1_at3	4.4375	146.142857142857
GgaAffx.11093.1.S1_at	GgaAffx.11093.1.S1_at1	4.3125	225.857142857143
GgaAffx.11093.1.S1_at	GgaAffx.11093.1.S1_at7	2.75	120.142857142857
GgaAffx.11093.1.S1_at	GgaAffx.11093.1.S1_at2	2.625	121.285714285714
GgaAffx.11093.1.S1_at	GgaAffx.11093.1.S1_at6	2.5	118.571428571429
GgaAffx.11093.1.S1_at	GgaAffx.11093.1.S1_at9	2	115.714285714286
Gga.1430.1.A1_x_at	Gga.1430.1.A1_x_at2	6.5	222.571428571429
Gga.1430.1.A1_x_at	Gga.1430.1.A1_x_at5	4.75	164.285714285714
Gga.1430.1.A1_x_at	Gga.1430.1.A1_x_at3	3.5	147.285714285714
Gga.1430.1.A1_x_at	Gga.1430.1.A1_x_at1	2.75	168.285714285714
Gga.18053.1.S1_at	Gga.18053.1.S1_at3	7	162.714285714286
GgaAffx.12703.1.S1_at	GgaAffx.12703.1.S1_at5	7	297.428571428571
GgaAffx.12703.1.S1_at	GgaAffx.12703.1.S1_at11	3.5	121.428571428571
Gga.16169.1.S1_at	Gga.16169.1.S1_at2	7	387
Gga.16169.1.S1_at	Gga.16169.1.S1_at9	3.5	182.428571428571
Gga.16046.1.S1_at	Gga.16046.1.S1_at4	6.8	377.714285714286
Gga.16046.1.S1_at	Gga.16046.1.S1_at9	5.8	265
Gga.16046.1.S1_at	Gga.16046.1.S1_at7	3	171.571428571429
Gga.16046.1.S1_at	Gga.16046.1.S1_at6	2.8	154.285714285714
Gga.16046.1.S1_at	Gga.16046.1.S1_at5	2.6	164
GgaAffx.13064.1.S1_s_at	GgaAffx.13064.1.S1_s_at7	6.77777777777778	2012.85714285714
GgaAffx.13064.1.S1_s_at	GgaAffx.13064.1.S1_s_at9	6.33333333333333	1382.57142857143
GgaAffx.13064.1.S1_s_at	GgaAffx.13064.1.S1_s_at4	5.33333333333333	932.285714285714
GgaAffx.13064.1.S1_s_at	GgaAffx.13064.1.S1_s_at8	4.88888888888889	844.857142857143
GgaAffx.13064.1.S1_s_at	GgaAffx.13064.1.S1_s_at6	3.5	259
GgaAffx.13064.1.S1_s_at	GgaAffx.13064.1.S1_s_at1	3.5	260.285714285714
GgaAffx.13064.1.S1_s_at	GgaAffx.13064.1.S1_s_at2	2	139.285714285714
GgaAffx.13064.1.S1_s_at	GgaAffx.13064.1.S1_s_at3	1.88888888888889	146.142857142857
GgaAffx.13064.1.S1_s_at	GgaAffx.13064.1.S1_s_at10	0.777777777777778	118
Gga.13359.1.S1_at	Gga.13359.1.S1_at4	7	1378.42857142857
Gga.13359.1.S1_at	Gga.13359.1.S1_at11	5.5	194.857142857143
Gga.13359.1.S1_at	Gga.13359.1.S1_at1	4.83333333333333	191.857142857143
Gga.13359.1.S1_at	Gga.13359.1.S1_at9	3	153
Gga.13359.1.S1_at	Gga.13359.1.S1_at10	2.16666666666667	136.285714285714
Gga.13359.1.S1_at	Gga.13359.1.S1_at2	2	134.571428571429
GgaAffx.20727.1.S1_at	GgaAffx.20727.1.S1_at2	7	374.428571428571
GgaAffx.20727.1.S1_at	GgaAffx.20727.1.S1_at10	3.5	113.857142857143
Gga.1009.2.S1_s_at	Gga.1009.2.S1_s_at1	7	348.142857142857
Gga.1009.2.S1_s_at	Gga.1009.2.S1_s_at5	5.6	250
Gga.1009.2.S1_s_at	Gga.1009.2.S1_s_at10	3.7	168.857142857143
Gga.1009.2.S1_s_at	Gga.1009.2.S1_s_at9	3.3	157.428571428571
Gga.1009.2.S1_s_at	Gga.1009.2.S1_s_at4	1.4	123
Gga.9082.1.S1_at	Gga.9082.1.S1_at4	6	407.857142857143
Gga.9082.1.S1_at	Gga.9082.1.S1_at11	4.5	380.571428571429
GgaAffx.9317.5.S1_s_at	GgaAffx.9317.5.S1_s_at1	7	3561
GgaAffx.9317.5.S1_s_at	GgaAffx.9317.5.S1_s_at9	5.66666666666667	455.571428571429
GgaAffx.9317.5.S1_s_at	GgaAffx.9317.5.S1_s_at8	4.83333333333333	413
GgaAffx.9317.5.S1_s_at	GgaAffx.9317.5.S1_s_at7	3.5	273.285714285714
GgaAffx.9317.5.S1_s_at	GgaAffx.9317.5.S1_s_at10	2	177.285714285714
GgaAffx.9317.5.S1_s_at	GgaAffx.9317.5.S1_s_at6	1.5	164.142857142857
Gga.8185.1.S1_at	Gga.8185.1.S1_at9	7	181.714285714286
Gga.8185.1.S1_at	Gga.8185.1.S1_at1	4	132.428571428571
Gga.8185.1.S1_at	Gga.8185.1.S1_at2	3	122.714285714286
Gga.8713.1.S1_at	Gga.8713.1.S1_at1	7	194.428571428571
Gga.8713.1.S1_at	Gga.8713.1.S1_at5	3.83333333333333	118.285714285714
Gga.8713.1.S1_at	Gga.8713.1.S1_at4	3.16666666666667	112
GgaAffx.6365.1.S1_at	GgaAffx.6365.1.S1_at1	6.33333333333333	256.714285714286
GgaAffx.6365.1.S1_at	GgaAffx.6365.1.S1_at11	6.16666666666667	232.714285714286
GgaAffx.6365.1.S1_at	GgaAffx.6365.1.S1_at7	5	200.714285714286
GgaAffx.6365.1.S1_at	GgaAffx.6365.1.S1_at2	3.33333333333333	173.428571428571
GgaAffx.6365.1.S1_at	GgaAffx.6365.1.S1_at10	2.33333333333333	121.428571428571
GgaAffx.6365.1.S1_at	GgaAffx.6365.1.S1_at5	1.33333333333333	98.7142857142857
Gga.13073.1.S1_at	Gga.13073.1.S1_at8	7	1752.71428571429
Gga.13073.1.S1_at	Gga.13073.1.S1_at1	5	222.571428571429
Gga.13073.1.S1_at	Gga.13073.1.S1_at6	3.75	172.714285714286
Gga.13073.1.S1_at	Gga.13073.1.S1_at11	1.75	105.714285714286
Gga.16139.1.S1_s_at	Gga.16139.1.S1_s_at2	7	524.857142857143
Gga.16139.1.S1_s_at	Gga.16139.1.S1_s_at6	4.6	194.285714285714
Gga.16139.1.S1_s_at	Gga.16139.1.S1_s_at3	4.6	191.571428571429
Gga.16139.1.S1_s_at	Gga.16139.1.S1_s_at4	3.4	161.428571428571
Gga.16139.1.S1_s_at	Gga.16139.1.S1_s_at1	1.4	115.571428571429
GgaAffx.10403.1.S1_at	GgaAffx.10403.1.S1_at8	7	266.142857142857
GgaAffx.10403.1.S1_at	GgaAffx.10403.1.S1_at6	5.33333333333333	133.714285714286
GgaAffx.10403.1.S1_at	GgaAffx.10403.1.S1_at5	3.83333333333333	109
GgaAffx.10403.1.S1_at	GgaAffx.10403.1.S1_at10	3.25	106.428571428571
GgaAffx.10403.1.S1_at	GgaAffx.10403.1.S1_at2	2.91666666666667	105.428571428571
GgaAffx.10403.1.S1_at	GgaAffx.10403.1.S1_at7	2.16666666666667	103.857142857143
GgaAffx.21163.1.S1_at	GgaAffx.21163.1.S1_at6	5.4	347.285714285714
GgaAffx.21163.1.S1_at	GgaAffx.21163.1.S1_at8	4.4	237.285714285714
GgaAffx.21163.1.S1_at	GgaAffx.21163.1.S1_at7	4.2	240.857142857143
GgaAffx.21163.1.S1_at	GgaAffx.21163.1.S1_at4	4.2	230.285714285714
GgaAffx.21163.1.S1_at	GgaAffx.21163.1.S1_at11	2.8	212.571428571429
Gga.19044.1.S1_at	Gga.19044.1.S1_at5	7	532.142857142857
Gga.19044.1.S1_at	Gga.19044.1.S1_at9	4	211
Gga.19044.1.S1_at	Gga.19044.1.S1_at6	3	176.714285714286
Gga.16549.1.S1_at	Gga.16549.1.S1_at2	7	109.285714285714
GgaAffx.8575.1.S1_at	GgaAffx.8575.1.S1_at8	7	332.857142857143
GgaAffx.8575.1.S1_at	GgaAffx.8575.1.S1_at1	5.25	223.142857142857
GgaAffx.8575.1.S1_at	GgaAffx.8575.1.S1_at11	3.5	134.714285714286
GgaAffx.8575.1.S1_at	GgaAffx.8575.1.S1_at4	1.75	99.4285714285714
Gga.15112.1.S1_at	Gga.15112.1.S1_at4	7	856
Gga.15112.1.S1_at	Gga.15112.1.S1_at3	5.4	548.857142857143
Gga.15112.1.S1_at	Gga.15112.1.S1_at1	4.4	369
Gga.15112.1.S1_at	Gga.15112.1.S1_at11	2.8	264.571428571429
Gga.15112.1.S1_at	Gga.15112.1.S1_at7	1.4	144.285714285714
GgaAffx.21354.1.S1_at	GgaAffx.21354.1.S1_at7	6.88888888888889	207.142857142857
GgaAffx.21354.1.S1_at	GgaAffx.21354.1.S1_at10	5.77777777777778	192.857142857143
GgaAffx.21354.1.S1_at	GgaAffx.21354.1.S1_at11	5.11111111111111	184.571428571429
GgaAffx.21354.1.S1_at	GgaAffx.21354.1.S1_at6	4.88888888888889	178.142857142857
GgaAffx.21354.1.S1_at	GgaAffx.21354.1.S1_at1	4.44444444444444	164.142857142857
GgaAffx.21354.1.S1_at	GgaAffx.21354.1.S1_at8	2.27777777777778	128
GgaAffx.21354.1.S1_at	GgaAffx.21354.1.S1_at3	2.11111111111111	128
GgaAffx.21354.1.S1_at	GgaAffx.21354.1.S1_at5	1.88888888888889	122.857142857143
GgaAffx.21354.1.S1_at	GgaAffx.21354.1.S1_at4	1.61111111111111	119.857142857143
GgaAffx.23565.1.S1_at	GgaAffx.23565.1.S1_at1	6.88888888888889	550.571428571429
GgaAffx.23565.1.S1_at	GgaAffx.23565.1.S1_at7	5.88888888888889	494.857142857143
GgaAffx.23565.1.S1_at	GgaAffx.23565.1.S1_at6	5.77777777777778	426.285714285714
GgaAffx.23565.1.S1_at	GgaAffx.23565.1.S1_at4	4.77777777777778	364.714285714286
GgaAffx.23565.1.S1_at	GgaAffx.23565.1.S1_at11	3.88888888888889	272.857142857143
GgaAffx.23565.1.S1_at	GgaAffx.23565.1.S1_at2	3.11111111111111	200.571428571429
GgaAffx.23565.1.S1_at	GgaAffx.23565.1.S1_at3	1.77777777777778	129.428571428571
GgaAffx.23565.1.S1_at	GgaAffx.23565.1.S1_at5	1.55555555555556	126.428571428571
GgaAffx.23565.1.S1_at	GgaAffx.23565.1.S1_at10	1.33333333333333	123.142857142857
Gga.5772.1.S1_a_at	Gga.5772.1.S1_a_at5	6.57142857142857	1654.57142857143
Gga.5772.1.S1_a_at	Gga.5772.1.S1_a_at3	6.14285714285714	1487.71428571429
Gga.5772.1.S1_a_at	Gga.5772.1.S1_a_at6	5.28571428571429	1386.71428571429
Gga.5772.1.S1_a_at	Gga.5772.1.S1_a_at4	4	398.714285714286
Gga.5772.1.S1_a_at	Gga.5772.1.S1_a_at2	3	176.571428571429
Gga.5772.1.S1_a_at	Gga.5772.1.S1_a_at7	1.57142857142857	110.285714285714
Gga.5772.1.S1_a_at	Gga.5772.1.S1_a_at1	1.42857142857143	108.714285714286
GgaAffx.6051.1.S1_at	GgaAffx.6051.1.S1_at7	6.875	916.142857142857
GgaAffx.6051.1.S1_at	GgaAffx.6051.1.S1_at5	5.5	547.571428571429
GgaAffx.6051.1.S1_at	GgaAffx.6051.1.S1_at11	5.375	598
GgaAffx.6051.1.S1_at	GgaAffx.6051.1.S1_at10	4.625	483.142857142857
GgaAffx.6051.1.S1_at	GgaAffx.6051.1.S1_at6	3.875	437.428571428571
GgaAffx.6051.1.S1_at	GgaAffx.6051.1.S1_at1	2.375	317.857142857143
GgaAffx.6051.1.S1_at	GgaAffx.6051.1.S1_at9	1.875	285.857142857143
GgaAffx.6051.1.S1_at	GgaAffx.6051.1.S1_at8	1	210.714285714286
Gga.15709.1.S1_s_at	Gga.15709.1.S1_s_at8	7	224.285714285714
Gga.15709.1.S1_s_at	Gga.15709.1.S1_s_at1	3.5	121
Gga.6472.1.S1_at	Gga.6472.1.S1_at7	7	1279.71428571429
Gga.6472.1.S1_at	Gga.6472.1.S1_at3	5.5	219.428571428571
Gga.6472.1.S1_at	Gga.6472.1.S1_at1	4.16666666666667	184
Gga.6472.1.S1_at	Gga.6472.1.S1_at4	3.5	180.142857142857
Gga.6472.1.S1_at	Gga.6472.1.S1_at2	3.16666666666667	162.428571428571
Gga.6472.1.S1_at	Gga.6472.1.S1_at6	1.16666666666667	119
Gga.6080.1.A1_at	Gga.6080.1.A1_at8	7	341
Gga.6080.1.A1_at	Gga.6080.1.A1_at11	5.2	192.857142857143
Gga.6080.1.A1_at	Gga.6080.1.A1_at3	4.2	162.714285714286
Gga.6080.1.A1_at	Gga.6080.1.A1_at2	3	147.285714285714
Gga.6080.1.A1_at	Gga.6080.1.A1_at9	1.6	108.714285714286
Gga.14502.1.S1_at	Gga.14502.1.S1_at6	7	358.857142857143
Gga.14502.1.S1_at	Gga.14502.1.S1_at10	5	315.714285714286
Gga.14502.1.S1_at	Gga.14502.1.S1_at9	4.4	289.142857142857
Gga.14502.1.S1_at	Gga.14502.1.S1_at11	3.2	271.142857142857
Gga.14502.1.S1_at	Gga.14502.1.S1_at8	1.4	142.285714285714
GgaAffx.1964.1.S1_at	GgaAffx.1964.1.S1_at4	6.33333333333333	166.428571428571
GgaAffx.1964.1.S1_at	GgaAffx.1964.1.S1_at11	4	119
GgaAffx.1964.1.S1_at	GgaAffx.1964.1.S1_at7	3.66666666666667	113.142857142857
RPTR-Gga-AY342347_at	RPTR-Gga-AY342347_at5	7	514.285714285714
RPTR-Gga-AY342347_at	RPTR-Gga-AY342347_at3	5.25	248.571428571429
RPTR-Gga-AY342347_at	RPTR-Gga-AY342347_at6	2.75	150.142857142857
RPTR-Gga-AY342347_at	RPTR-Gga-AY342347_at2	2.5	146.857142857143
Gga.18807.1.S1_x_at	Gga.18807.1.S1_x_at6	7	318.285714285714
Gga.18807.1.S1_x_at	Gga.18807.1.S1_x_at8	4.875	145.285714285714
Gga.18807.1.S1_x_at	Gga.18807.1.S1_x_at10	3.25	123.714285714286
Gga.18807.1.S1_x_at	Gga.18807.1.S1_x_at11	2.375	109.285714285714
Gga.11238.1.S1_at	Gga.11238.1.S1_at7	6.75	357.285714285714
Gga.11238.1.S1_at	Gga.11238.1.S1_at10	5.5	239.714285714286
Gga.11238.1.S1_at	Gga.11238.1.S1_at8	3.25	144.714285714286
Gga.11238.1.S1_at	Gga.11238.1.S1_at5	2	99.1428571428571
Gga.19853.1.A1_at	Gga.19853.1.A1_at7	7	861.428571428571
Gga.19853.1.A1_at	Gga.19853.1.A1_at8	5.4	274.857142857143
Gga.19853.1.A1_at	Gga.19853.1.A1_at1	4	213.142857142857
Gga.19853.1.A1_at	Gga.19853.1.A1_at10	3.2	203
Gga.19853.1.A1_at	Gga.19853.1.A1_at11	1.4	107
Gga.8275.1.S1_at	Gga.8275.1.S1_at3	6.25	658.571428571429
Gga.8275.1.S1_at	Gga.8275.1.S1_at4	6	653.571428571429
Gga.8275.1.S1_at	Gga.8275.1.S1_at10	3.5	146.285714285714
Gga.8275.1.S1_at	Gga.8275.1.S1_at8	1.75	127.571428571429
Gga.2986.3.S1_a_at	Gga.2986.3.S1_a_at7	5.5	124.428571428571
Gga.2986.3.S1_a_at	Gga.2986.3.S1_a_at9	5	116.285714285714
Gga.10861.1.S1_at	Gga.10861.1.S1_at1	6.88888888888889	473.428571428571
Gga.10861.1.S1_at	Gga.10861.1.S1_at6	6.33333333333333	402.285714285714
Gga.10861.1.S1_at	Gga.10861.1.S1_at4	5.33333333333333	269.428571428571
Gga.10861.1.S1_at	Gga.10861.1.S1_at2	4.22222222222222	236.142857142857
Gga.10861.1.S1_at	Gga.10861.1.S1_at7	3.77777777777778	216.571428571429
Gga.10861.1.S1_at	Gga.10861.1.S1_at5	3.11111111111111	194
Gga.10861.1.S1_at	Gga.10861.1.S1_at3	2.88888888888889	181.714285714286
Gga.10861.1.S1_at	Gga.10861.1.S1_at9	1.66666666666667	135.714285714286
Gga.10861.1.S1_at	Gga.10861.1.S1_at11	0.777777777777778	103.285714285714
Gga.4675.1.S1_at	Gga.4675.1.S1_at9	6.66666666666667	1018.42857142857
Gga.4675.1.S1_at	Gga.4675.1.S1_at10	6.16666666666667	975.428571428571
Gga.4675.1.S1_at	Gga.4675.1.S1_at6	4.5	345
Gga.4675.1.S1_at	Gga.4675.1.S1_at7	3.66666666666667	257.571428571429
Gga.4675.1.S1_at	Gga.4675.1.S1_at11	2	159.714285714286
Gga.4675.1.S1_at	Gga.4675.1.S1_at5	1.5	134.571428571429
Gga.18452.1.S1_s_at	Gga.18452.1.S1_s_at11	6	181
Gga.18452.1.S1_s_at	Gga.18452.1.S1_s_at3	4.5	173
Gga.6171.1.S1_a_at	Gga.6171.1.S1_a_at10	7	3273.57142857143
Gga.6171.1.S1_a_at	Gga.6171.1.S1_a_at9	5.85714285714286	1077.71428571429
Gga.6171.1.S1_a_at	Gga.6171.1.S1_a_at8	5.14285714285714	872.142857142857
Gga.6171.1.S1_a_at	Gga.6171.1.S1_a_at2	4	417.571428571429
Gga.6171.1.S1_a_at	Gga.6171.1.S1_a_at1	2.28571428571429	176.714285714286
Gga.6171.1.S1_a_at	Gga.6171.1.S1_a_at3	2	164.571428571429
Gga.6171.1.S1_a_at	Gga.6171.1.S1_a_at5	1.71428571428571	153.714285714286
Gga.4651.1.S1_a_at	Gga.4651.1.S1_a_at7	7	21003.8571428571
Gga.4651.1.S1_a_at	Gga.4651.1.S1_a_at11	6.36363636363636	16009.5714285714
Gga.4651.1.S1_a_at	Gga.4651.1.S1_a_at5	5.72727272727273	14006.5714285714
Gga.4651.1.S1_a_at	Gga.4651.1.S1_a_at4	5.09090909090909	10651.5714285714
Gga.4651.1.S1_a_at	Gga.4651.1.S1_a_at2	4.45454545454545	3530.42857142857
Gga.4651.1.S1_a_at	Gga.4651.1.S1_a_at3	3.45454545454545	2406.71428571429
Gga.4651.1.S1_a_at	Gga.4651.1.S1_a_at10	2.90909090909091	1914.42857142857
Gga.4651.1.S1_a_at	Gga.4651.1.S1_a_at8	2.54545454545455	1844.85714285714
Gga.4651.1.S1_a_at	Gga.4651.1.S1_a_at6	2.45454545454545	1755.14285714286
Gga.4651.1.S1_a_at	Gga.4651.1.S1_a_at9	1.36363636363636	1325.28571428571
Gga.4651.1.S1_a_at	Gga.4651.1.S1_a_at1	0.636363636363636	904.428571428571
Gga.14506.1.S1_s_at	Gga.14506.1.S1_s_at11	7	196.714285714286
Gga.14506.1.S1_s_at	Gga.14506.1.S1_s_at10	3.5	161.714285714286
GgaAffx.20191.1.S1_s_at	GgaAffx.20191.1.S1_s_at1	7	893.857142857143
GgaAffx.20191.1.S1_s_at	GgaAffx.20191.1.S1_s_at6	5	244.285714285714
GgaAffx.20191.1.S1_s_at	GgaAffx.20191.1.S1_s_at5	4.8	233.857142857143
GgaAffx.20191.1.S1_s_at	GgaAffx.20191.1.S1_s_at4	2.8	144.285714285714
GgaAffx.20191.1.S1_s_at	GgaAffx.20191.1.S1_s_at2	1.4	108.142857142857
Gga.17584.1.S1_at	Gga.17584.1.S1_at5	6.5	522.714285714286
Gga.17584.1.S1_at	Gga.17584.1.S1_at6	6.375	519
Gga.17584.1.S1_at	Gga.17584.1.S1_at4	5.125	448.857142857143
Gga.17584.1.S1_at	Gga.17584.1.S1_at3	4.75	396.714285714286
Gga.17584.1.S1_at	Gga.17584.1.S1_at9	3.5	231.857142857143
Gga.17584.1.S1_at	Gga.17584.1.S1_at1	2.1875	142.285714285714
Gga.17584.1.S1_at	Gga.17584.1.S1_at2	2.0625	140
Gga.17584.1.S1_at	Gga.17584.1.S1_at7	1	112.714285714286
Gga.4105.2.S1_a_at	Gga.4105.2.S1_a_at11	7	1647.71428571429
Gga.4105.2.S1_a_at	Gga.4105.2.S1_a_at4	4.33333333333333	231.142857142857
Gga.4105.2.S1_a_at	Gga.4105.2.S1_a_at9	2.66666666666667	168.285714285714
Gga.1245.1.S1_at	Gga.1245.1.S1_at11	7	402.285714285714
Gga.1245.1.S1_at	Gga.1245.1.S1_at7	5	248.714285714286
Gga.1245.1.S1_at	Gga.1245.1.S1_at2	3.8	230.857142857143
Gga.1245.1.S1_at	Gga.1245.1.S1_at5	3.8	226.142857142857
Gga.1245.1.S1_at	Gga.1245.1.S1_at1	1.4	137.857142857143
GgaAffx.5245.1.S1_at	GgaAffx.5245.1.S1_at7	7	145.857142857143
GgaAffx.5245.1.S1_at	GgaAffx.5245.1.S1_at6	4	121.285714285714
GgaAffx.5245.1.S1_at	GgaAffx.5245.1.S1_at11	3	111.428571428571
Gga.5190.2.S1_x_at	Gga.5190.2.S1_x_at1	7	187.857142857143
Gga.5190.2.S1_x_at	Gga.5190.2.S1_x_at8	3.5	113.857142857143
GgaAffx.10692.1.S1_at	GgaAffx.10692.1.S1_at4	6.85714285714286	318
GgaAffx.10692.1.S1_at	GgaAffx.10692.1.S1_at7	5.5	227
GgaAffx.10692.1.S1_at	GgaAffx.10692.1.S1_at10	5.42857142857143	255
GgaAffx.10692.1.S1_at	GgaAffx.10692.1.S1_at6	3.85714285714286	193.428571428571
GgaAffx.10692.1.S1_at	GgaAffx.10692.1.S1_at1	2.85714285714286	165.142857142857
GgaAffx.10692.1.S1_at	GgaAffx.10692.1.S1_at3	2.28571428571429	155.142857142857
GgaAffx.10692.1.S1_at	GgaAffx.10692.1.S1_at2	1.21428571428571	136.714285714286
GgaAffx.7752.1.S1_at	GgaAffx.7752.1.S1_at11	7	282.428571428571
GgaAffx.7752.1.S1_at	GgaAffx.7752.1.S1_at10	5.66666666666667	179
GgaAffx.7752.1.S1_at	GgaAffx.7752.1.S1_at9	4.5	143.428571428571
GgaAffx.7752.1.S1_at	GgaAffx.7752.1.S1_at1	2.83333333333333	113.285714285714
GgaAffx.7752.1.S1_at	GgaAffx.7752.1.S1_at6	2.5	114
GgaAffx.7752.1.S1_at	GgaAffx.7752.1.S1_at8	2	106.857142857143
GgaAffx.26530.1.A1_at	GgaAffx.26530.1.A1_at4	7	239.714285714286
GgaAffx.26530.1.A1_at	GgaAffx.26530.1.A1_at7	5.85714285714286	177.285714285714
GgaAffx.26530.1.A1_at	GgaAffx.26530.1.A1_at1	5.14285714285714	163.142857142857
GgaAffx.26530.1.A1_at	GgaAffx.26530.1.A1_at8	2.85714285714286	128.857142857143
GgaAffx.26530.1.A1_at	GgaAffx.26530.1.A1_at6	2.71428571428571	120.428571428571
GgaAffx.26530.1.A1_at	GgaAffx.26530.1.A1_at11	2.35714285714286	116.857142857143
GgaAffx.26530.1.A1_at	GgaAffx.26530.1.A1_at10	2.07142857142857	110.714285714286
Gga.19196.1.S1_at	Gga.19196.1.S1_at5	6	255.571428571429
Gga.19196.1.S1_at	Gga.19196.1.S1_at6	5.66666666666667	236.571428571429
Gga.19196.1.S1_at	Gga.19196.1.S1_at8	2.33333333333333	114.714285714286
GgaAffx.12034.1.S1_at	GgaAffx.12034.1.S1_at3	7	189.714285714286
GgaAffx.12034.1.S1_at	GgaAffx.12034.1.S1_at11	3.5	111.857142857143
Gga.12179.1.S1_at	Gga.12179.1.S1_at3	7	1036.85714285714
Gga.12179.1.S1_at	Gga.12179.1.S1_at11	4.66666666666667	127.857142857143
Gga.12179.1.S1_at	Gga.12179.1.S1_at2	2.33333333333333	109.142857142857
Gga.1636.1.A1_s_at	Gga.1636.1.A1_s_at4	7	630.285714285714
Gga.1636.1.A1_s_at	Gga.1636.1.A1_s_at5	4.66666666666667	426.857142857143
Gga.1636.1.A1_s_at	Gga.1636.1.A1_s_at11	2.33333333333333	173.142857142857
Gga.8284.1.S1_x_at	Gga.8284.1.S1_x_at9	7	11559.8571428571
Gga.8284.1.S1_x_at	Gga.8284.1.S1_x_at8	5.42857142857143	2492.28571428571
Gga.8284.1.S1_x_at	Gga.8284.1.S1_x_at7	5.14285714285714	1461.28571428571
Gga.8284.1.S1_x_at	Gga.8284.1.S1_x_at2	3.57142857142857	734.142857142857
Gga.8284.1.S1_x_at	Gga.8284.1.S1_x_at4	3.42857142857143	713.142857142857
Gga.8284.1.S1_x_at	Gga.8284.1.S1_x_at6	2.42857142857143	504.285714285714
Gga.8284.1.S1_x_at	Gga.8284.1.S1_x_at3	1	268.714285714286
Gga.17579.1.S1_at	Gga.17579.1.S1_at9	7	332.142857142857
Gga.17579.1.S1_at	Gga.17579.1.S1_at6	4.66666666666667	154.142857142857
Gga.17579.1.S1_at	Gga.17579.1.S1_at10	2.33333333333333	107.571428571429
Gga.16403.1.S1_at	Gga.16403.1.S1_at9	6.5	268.428571428571
Gga.16403.1.S1_at	Gga.16403.1.S1_at6	6.33333333333333	279
Gga.16403.1.S1_at	Gga.16403.1.S1_at7	4.16666666666667	180.714285714286
Gga.16403.1.S1_at	Gga.16403.1.S1_at5	4	158.857142857143
Gga.16403.1.S1_at	Gga.16403.1.S1_at8	2	122.142857142857
Gga.16403.1.S1_at	Gga.16403.1.S1_at10	1.5	108.428571428571
Gga.16043.1.S1_s_at	Gga.16043.1.S1_s_at11	7	278.571428571429
GgaAffx.10762.1.S1_at	GgaAffx.10762.1.S1_at9	7	2447.14285714286
GgaAffx.10762.1.S1_at	GgaAffx.10762.1.S1_at11	5	206.142857142857
GgaAffx.10762.1.S1_at	GgaAffx.10762.1.S1_at4	3	305.714285714286
GgaAffx.10762.1.S1_at	GgaAffx.10762.1.S1_at8	2.5	142.142857142857
Gga.17561.2.S1_a_at	Gga.17561.2.S1_a_at6	7	891.714285714286
Gga.17561.2.S1_a_at	Gga.17561.2.S1_a_at11	6.2	443.857142857143
Gga.17561.2.S1_a_at	Gga.17561.2.S1_a_at1	5.7	356.285714285714
Gga.17561.2.S1_a_at	Gga.17561.2.S1_a_at8	4.1	156
Gga.17561.2.S1_a_at	Gga.17561.2.S1_a_at7	3.7	155.857142857143
Gga.17561.2.S1_a_at	Gga.17561.2.S1_a_at3	3.3	145.285714285714
Gga.17561.2.S1_a_at	Gga.17561.2.S1_a_at2	3.2	145.857142857143
Gga.17561.2.S1_a_at	Gga.17561.2.S1_a_at4	2.95	141.857142857143
Gga.17561.2.S1_a_at	Gga.17561.2.S1_a_at10	1.25	115.142857142857
Gga.17561.2.S1_a_at	Gga.17561.2.S1_a_at5	1.1	115.714285714286
Gga.10765.1.S1_s_at	Gga.10765.1.S1_s_at4	6.66666666666667	810
Gga.10765.1.S1_s_at	Gga.10765.1.S1_s_at8	5	603.428571428571
Gga.10765.1.S1_s_at	Gga.10765.1.S1_s_at11	2.33333333333333	201.428571428571
AY562989.CDS3.S1_at	AY562989.CDS3.S1_at3	7	190
AY562989.CDS3.S1_at	AY562989.CDS3.S1_at4	3.66666666666667	125.142857142857
AY562989.CDS3.S1_at	AY562989.CDS3.S1_at2	3.33333333333333	114.285714285714
GgaAffx.6888.1.S1_at	GgaAffx.6888.1.S1_at7	6.71428571428571	270.857142857143
GgaAffx.6888.1.S1_at	GgaAffx.6888.1.S1_at9	5.14285714285714	213
GgaAffx.6888.1.S1_at	GgaAffx.6888.1.S1_at6	5.14285714285714	213.285714285714
GgaAffx.6888.1.S1_at	GgaAffx.6888.1.S1_at5	4.85714285714286	202.571428571429
GgaAffx.6888.1.S1_at	GgaAffx.6888.1.S1_at11	2.78571428571429	151
GgaAffx.6888.1.S1_at	GgaAffx.6888.1.S1_at4	2.35714285714286	139
GgaAffx.6888.1.S1_at	GgaAffx.6888.1.S1_at8	1	109.714285714286
GgaAffx.3739.1.S1_at	GgaAffx.3739.1.S1_at7	6.9	473.142857142857
GgaAffx.3739.1.S1_at	GgaAffx.3739.1.S1_at9	6.4	343
GgaAffx.3739.1.S1_at	GgaAffx.3739.1.S1_at3	5.6	286
GgaAffx.3739.1.S1_at	GgaAffx.3739.1.S1_at2	4.5	225.571428571429
GgaAffx.3739.1.S1_at	GgaAffx.3739.1.S1_at1	4.2	200.857142857143
GgaAffx.3739.1.S1_at	GgaAffx.3739.1.S1_at8	3.4	175.428571428571
GgaAffx.3739.1.S1_at	GgaAffx.3739.1.S1_at10	2.75	150.571428571429
GgaAffx.3739.1.S1_at	GgaAffx.3739.1.S1_at5	2.3	140.857142857143
GgaAffx.3739.1.S1_at	GgaAffx.3739.1.S1_at11	1.55	132.142857142857
GgaAffx.3739.1.S1_at	GgaAffx.3739.1.S1_at4	0.9	102.857142857143
GgaAffx.10058.1.S1_at	GgaAffx.10058.1.S1_at4	7	294.714285714286
GgaAffx.10058.1.S1_at	GgaAffx.10058.1.S1_at6	4.75	164.714285714286
GgaAffx.10058.1.S1_at	GgaAffx.10058.1.S1_at3	3.25	138.571428571429
GgaAffx.10058.1.S1_at	GgaAffx.10058.1.S1_at2	2.5	119.285714285714
Gga.8052.1.S1_at	Gga.8052.1.S1_at8	7	193.142857142857
Gga.8052.1.S1_at	Gga.8052.1.S1_at10	4.33333333333333	136.142857142857
Gga.8052.1.S1_at	Gga.8052.1.S1_at5	2.66666666666667	119.142857142857
GgaAffx.12125.1.S1_at	GgaAffx.12125.1.S1_at2	7	1450.57142857143
GgaAffx.12125.1.S1_at	GgaAffx.12125.1.S1_at1	5.57142857142857	504.857142857143
GgaAffx.12125.1.S1_at	GgaAffx.12125.1.S1_at3	5.42857142857143	385.285714285714
GgaAffx.12125.1.S1_at	GgaAffx.12125.1.S1_at10	4	191.285714285714
GgaAffx.12125.1.S1_at	GgaAffx.12125.1.S1_at9	2.85714285714286	157.571428571429
GgaAffx.12125.1.S1_at	GgaAffx.12125.1.S1_at7	2	153.714285714286
GgaAffx.12125.1.S1_at	GgaAffx.12125.1.S1_at8	1.14285714285714	120.857142857143
GgaAffx.24540.1.S1_s_at	GgaAffx.24540.1.S1_s_at3	7	583.142857142857
GgaAffx.24540.1.S1_s_at	GgaAffx.24540.1.S1_s_at4	4.66666666666667	295.714285714286
GgaAffx.24540.1.S1_s_at	GgaAffx.24540.1.S1_s_at1	2.33333333333333	116.428571428571
Gga.19673.1.S1_s_at	Gga.19673.1.S1_s_at1	6.875	1567.71428571429
Gga.19673.1.S1_s_at	Gga.19673.1.S1_s_at3	6.25	914.571428571429
Gga.19673.1.S1_s_at	Gga.19673.1.S1_s_at11	5	265.285714285714
Gga.19673.1.S1_s_at	Gga.19673.1.S1_s_at2	4.25	187.714285714286
Gga.19673.1.S1_s_at	Gga.19673.1.S1_s_at8	3.875	174.428571428571
Gga.19673.1.S1_s_at	Gga.19673.1.S1_s_at6	2	125.714285714286
Gga.19673.1.S1_s_at	Gga.19673.1.S1_s_at7	1.875	120.714285714286
Gga.19673.1.S1_s_at	Gga.19673.1.S1_s_at10	1.375	110.142857142857
AF004857.CDS3.S1_s_at	AF004857.CDS3.S1_s_at2	7	135.142857142857
AF004857.CDS3.S1_s_at	AF004857.CDS3.S1_s_at11	3.5	106.285714285714
NC-002641.CDS49.S1_at	NC-002641.CDS49.S1_at11	7	1462.85714285714
NC-002641.CDS49.S1_at	NC-002641.CDS49.S1_at8	4.66666666666667	271.571428571429
NC-002641.CDS49.S1_at	NC-002641.CDS49.S1_at9	2.33333333333333	205.857142857143
Gga.15367.1.S1_at	Gga.15367.1.S1_at1	7	618
Gga.15367.1.S1_at	Gga.15367.1.S1_at8	5.75	188.857142857143
Gga.15367.1.S1_at	Gga.15367.1.S1_at7	4.58333333333333	160.571428571429
Gga.15367.1.S1_at	Gga.15367.1.S1_at3	3.33333333333333	134.571428571429
Gga.15367.1.S1_at	Gga.15367.1.S1_at5	2.41666666666667	115.857142857143
Gga.15367.1.S1_at	Gga.15367.1.S1_at11	1.41666666666667	102
Gga.16072.1.S1_at	Gga.16072.1.S1_at8	7	118.142857142857
GgaAffx.7997.1.S1_at	GgaAffx.7997.1.S1_at1	7	1007.57142857143
GgaAffx.7997.1.S1_at	GgaAffx.7997.1.S1_at10	5.5	271.142857142857
GgaAffx.7997.1.S1_at	GgaAffx.7997.1.S1_at9	4.16666666666667	199.285714285714
GgaAffx.7997.1.S1_at	GgaAffx.7997.1.S1_at11	3.83333333333333	174.142857142857
GgaAffx.7997.1.S1_at	GgaAffx.7997.1.S1_at2	2.5	136
GgaAffx.7997.1.S1_at	GgaAffx.7997.1.S1_at4	1.5	122
Gga.11122.1.S1_s_at	Gga.11122.1.S1_s_at5	7	605
Gga.11122.1.S1_s_at	Gga.11122.1.S1_s_at6	4.66666666666667	175.857142857143
Gga.11122.1.S1_s_at	Gga.11122.1.S1_s_at8	2.33333333333333	127.571428571429
Gga.135.2.S1_at	Gga.135.2.S1_at2	7	320.857142857143
Gga.135.2.S1_at	Gga.135.2.S1_at5	4.6	206.142857142857
Gga.135.2.S1_at	Gga.135.2.S1_at6	4	193.285714285714
Gga.135.2.S1_at	Gga.135.2.S1_at10	2.8	153.285714285714
Gga.135.2.S1_at	Gga.135.2.S1_at11	2.6	172.714285714286
Gga.1087.1.S1_at	Gga.1087.1.S1_at11	7	310.285714285714
Gga.1087.1.S1_at	Gga.1087.1.S1_at4	5.16666666666667	179.142857142857
Gga.1087.1.S1_at	Gga.1087.1.S1_at3	4.41666666666667	158.285714285714
Gga.1087.1.S1_at	Gga.1087.1.S1_at9	3.5	139
Gga.1087.1.S1_at	Gga.1087.1.S1_at10	2.66666666666667	129.285714285714
Gga.1087.1.S1_at	Gga.1087.1.S1_at5	1.75	118.428571428571
GgaAffx.2855.2.S1_at	GgaAffx.2855.2.S1_at4	7	6257.57142857143
GgaAffx.2855.2.S1_at	GgaAffx.2855.2.S1_at11	6	867.285714285714
GgaAffx.2855.2.S1_at	GgaAffx.2855.2.S1_at3	5.66666666666667	944.714285714286
GgaAffx.2855.2.S1_at	GgaAffx.2855.2.S1_at10	4.55555555555556	465.428571428571
GgaAffx.2855.2.S1_at	GgaAffx.2855.2.S1_at2	4	344.714285714286
GgaAffx.2855.2.S1_at	GgaAffx.2855.2.S1_at9	3	221.571428571429
GgaAffx.2855.2.S1_at	GgaAffx.2855.2.S1_at7	2.44444444444444	198.285714285714
GgaAffx.2855.2.S1_at	GgaAffx.2855.2.S1_at6	1.22222222222222	141.714285714286
GgaAffx.2855.2.S1_at	GgaAffx.2855.2.S1_at5	1.11111111111111	145.571428571429
GgaAffx.10949.1.S1_at	GgaAffx.10949.1.S1_at3	7	1892.85714285714
GgaAffx.10949.1.S1_at	GgaAffx.10949.1.S1_at4	6.36363636363636	1328.28571428571
GgaAffx.10949.1.S1_at	GgaAffx.10949.1.S1_at9	5.36363636363636	706.142857142857
GgaAffx.10949.1.S1_at	GgaAffx.10949.1.S1_at8	5.27272727272727	704.285714285714
GgaAffx.10949.1.S1_at	GgaAffx.10949.1.S1_at7	4.63636363636364	589.428571428571
GgaAffx.10949.1.S1_at	GgaAffx.10949.1.S1_at2	3.36363636363636	382.857142857143
GgaAffx.10949.1.S1_at	GgaAffx.10949.1.S1_at5	2.59090909090909	332.285714285714
GgaAffx.10949.1.S1_at	GgaAffx.10949.1.S1_at6	2.54545454545455	346.285714285714
GgaAffx.10949.1.S1_at	GgaAffx.10949.1.S1_at1	1.72727272727273	279.285714285714
GgaAffx.10949.1.S1_at	GgaAffx.10949.1.S1_at10	1.59090909090909	267.285714285714
GgaAffx.10949.1.S1_at	GgaAffx.10949.1.S1_at11	1.54545454545455	243.714285714286
Gga.9371.1.S1_at	Gga.9371.1.S1_at10	6.75	1503.57142857143
Gga.9371.1.S1_at	Gga.9371.1.S1_at8	6.375	1268.71428571429
Gga.9371.1.S1_at	Gga.9371.1.S1_at11	5.25	786.142857142857
Gga.9371.1.S1_at	Gga.9371.1.S1_at9	4.25	559.857142857143
Gga.9371.1.S1_at	Gga.9371.1.S1_at5	3.625	527.428571428571
Gga.9371.1.S1_at	Gga.9371.1.S1_at7	2.625	428.571428571429
Gga.9371.1.S1_at	Gga.9371.1.S1_at4	1.75	237.714285714286
Gga.9371.1.S1_at	Gga.9371.1.S1_at3	0.875	176.142857142857
GgaAffx.20712.1.S1_s_at	GgaAffx.20712.1.S1_s_at7	7	995.285714285714
GgaAffx.20712.1.S1_s_at	GgaAffx.20712.1.S1_s_at5	6	334.857142857143
GgaAffx.20712.1.S1_s_at	GgaAffx.20712.1.S1_s_at11	5.25	262.571428571429
GgaAffx.20712.1.S1_s_at	GgaAffx.20712.1.S1_s_at8	4.375	225
GgaAffx.20712.1.S1_s_at	GgaAffx.20712.1.S1_s_at1	3.125	163
GgaAffx.20712.1.S1_s_at	GgaAffx.20712.1.S1_s_at4	2.75	149.714285714286
GgaAffx.20712.1.S1_s_at	GgaAffx.20712.1.S1_s_at3	2	133.285714285714
GgaAffx.20712.1.S1_s_at	GgaAffx.20712.1.S1_s_at2	1	107.285714285714
GgaAffx.5547.1.S1_at	GgaAffx.5547.1.S1_at2	6.25	181
GgaAffx.5547.1.S1_at	GgaAffx.5547.1.S1_at5	4.25	139.714285714286
Gga.14846.1.S1_at	Gga.14846.1.S1_at9	7	844.857142857143
Gga.14846.1.S1_at	Gga.14846.1.S1_at11	5.875	532.714285714286
Gga.14846.1.S1_at	Gga.14846.1.S1_at1	5.25	443.142857142857
Gga.14846.1.S1_at	Gga.14846.1.S1_at2	4.625	341.142857142857
Gga.14846.1.S1_at	Gga.14846.1.S1_at5	3.5	191.714285714286
Gga.14846.1.S1_at	Gga.14846.1.S1_at6	2.375	140.857142857143
Gga.14846.1.S1_at	Gga.14846.1.S1_at10	1.75	132.142857142857
Gga.14846.1.S1_at	Gga.14846.1.S1_at8	1.125	115.285714285714
Gga.2381.2.S1_at	Gga.2381.2.S1_at5	7	1485.14285714286
Gga.2381.2.S1_at	Gga.2381.2.S1_at11	6	493
Gga.2381.2.S1_at	Gga.2381.2.S1_at6	5.9	462
Gga.2381.2.S1_at	Gga.2381.2.S1_at1	4.6	294.428571428571
Gga.2381.2.S1_at	Gga.2381.2.S1_at10	4.2	217.714285714286
Gga.2381.2.S1_at	Gga.2381.2.S1_at7	3.35	184.714285714286
Gga.2381.2.S1_at	Gga.2381.2.S1_at9	2.7	154
Gga.2381.2.S1_at	Gga.2381.2.S1_at2	2.15	150
Gga.2381.2.S1_at	Gga.2381.2.S1_at8	1.9	139.857142857143
Gga.2381.2.S1_at	Gga.2381.2.S1_at3	0.7	116
Gga.2796.1.S1_at	Gga.2796.1.S1_at8	6.66666666666667	547.428571428571
Gga.2796.1.S1_at	Gga.2796.1.S1_at7	6.16666666666667	500.571428571429
Gga.2796.1.S1_at	Gga.2796.1.S1_at10	4.5	355.428571428571
Gga.2796.1.S1_at	Gga.2796.1.S1_at11	3.66666666666667	270
Gga.2796.1.S1_at	Gga.2796.1.S1_at9	2.33333333333333	167.285714285714
Gga.2796.1.S1_at	Gga.2796.1.S1_at6	1.16666666666667	119.428571428571
GgaAffx.24116.1.S1_at	GgaAffx.24116.1.S1_at1	7	2055.42857142857
GgaAffx.24116.1.S1_at	GgaAffx.24116.1.S1_at6	6.3	687.857142857143
GgaAffx.24116.1.S1_at	GgaAffx.24116.1.S1_at11	5.5	397.142857142857
GgaAffx.24116.1.S1_at	GgaAffx.24116.1.S1_at5	4.9	291
GgaAffx.24116.1.S1_at	GgaAffx.24116.1.S1_at2	4.1	253.571428571429
GgaAffx.24116.1.S1_at	GgaAffx.24116.1.S1_at4	3.7	225.571428571429
GgaAffx.24116.1.S1_at	GgaAffx.24116.1.S1_at3	2.5	161.285714285714
GgaAffx.24116.1.S1_at	GgaAffx.24116.1.S1_at8	2.2	162.714285714286
GgaAffx.24116.1.S1_at	GgaAffx.24116.1.S1_at10	1.6	137.714285714286
GgaAffx.24116.1.S1_at	GgaAffx.24116.1.S1_at9	0.7	119.428571428571
Gga.11416.1.S1_at	Gga.11416.1.S1_at1	7	898.714285714286
Gga.11416.1.S1_at	Gga.11416.1.S1_at9	5.6	567.857142857143
Gga.11416.1.S1_at	Gga.11416.1.S1_at11	4.2	304
Gga.11416.1.S1_at	Gga.11416.1.S1_at4	2.7	120.428571428571
Gga.11416.1.S1_at	Gga.11416.1.S1_at2	1.5	94.7142857142857
Gga.4542.2.A1_at	Gga.4542.2.A1_at3	6.66666666666667	926.285714285714
Gga.4542.2.A1_at	Gga.4542.2.A1_at2	6.55555555555556	880.571428571429
Gga.4542.2.A1_at	Gga.4542.2.A1_at8	5.44444444444444	589.714285714286
Gga.4542.2.A1_at	Gga.4542.2.A1_at7	4.44444444444444	281.285714285714
Gga.4542.2.A1_at	Gga.4542.2.A1_at11	3.77777777777778	215.285714285714
Gga.4542.2.A1_at	Gga.4542.2.A1_at5	3.33333333333333	205.285714285714
Gga.4542.2.A1_at	Gga.4542.2.A1_at6	2	161
Gga.4542.2.A1_at	Gga.4542.2.A1_at4	1.94444444444444	152.428571428571
Gga.4542.2.A1_at	Gga.4542.2.A1_at1	0.833333333333333	116.714285714286
Gga.2243.1.S1_at	Gga.2243.1.S1_at9	7	502.571428571429
Gga.2243.1.S1_at	Gga.2243.1.S1_at2	5.57142857142857	159.857142857143
Gga.2243.1.S1_at	Gga.2243.1.S1_at5	4.28571428571429	139.571428571429
Gga.2243.1.S1_at	Gga.2243.1.S1_at6	3.71428571428571	128.142857142857
Gga.2243.1.S1_at	Gga.2243.1.S1_at1	3.57142857142857	128.857142857143
Gga.2243.1.S1_at	Gga.2243.1.S1_at7	2.14285714285714	105.714285714286
Gga.2243.1.S1_at	Gga.2243.1.S1_at3	1.71428571428571	104.857142857143
Gga.17394.1.S1_at	Gga.17394.1.S1_at4	7	1138.57142857143
Gga.17394.1.S1_at	Gga.17394.1.S1_at3	6	585.285714285714
Gga.17394.1.S1_at	Gga.17394.1.S1_at5	4.875	453.714285714286
Gga.17394.1.S1_at	Gga.17394.1.S1_at2	4.75	488.142857142857
Gga.17394.1.S1_at	Gga.17394.1.S1_at6	3.625	273.714285714286
Gga.17394.1.S1_at	Gga.17394.1.S1_at10	2.5	147.714285714286
Gga.17394.1.S1_at	Gga.17394.1.S1_at8	1.375	111.714285714286
Gga.17394.1.S1_at	Gga.17394.1.S1_at9	1.375	110.714285714286
Gga.14990.1.A1_at	Gga.14990.1.A1_at9	6.85714285714286	764.142857142857
Gga.14990.1.A1_at	Gga.14990.1.A1_at1	6.14285714285714	663.285714285714
Gga.14990.1.A1_at	Gga.14990.1.A1_at5	4.71428571428571	280.714285714286
Gga.14990.1.A1_at	Gga.14990.1.A1_at8	4	263.428571428571
Gga.14990.1.A1_at	Gga.14990.1.A1_at6	3	215.571428571429
Gga.14990.1.A1_at	Gga.14990.1.A1_at7	2	165.142857142857
Gga.14990.1.A1_at	Gga.14990.1.A1_at10	1.28571428571429	134.571428571429
GgaAffx.25617.1.S1_at	GgaAffx.25617.1.S1_at2	7	1855.71428571429
GgaAffx.25617.1.S1_at	GgaAffx.25617.1.S1_at1	5.25	1572
GgaAffx.25617.1.S1_at	GgaAffx.25617.1.S1_at8	3	213.428571428571
GgaAffx.25617.1.S1_at	GgaAffx.25617.1.S1_at9	2.25	182.857142857143
Gga.6293.1.S1_a_at	Gga.6293.1.S1_a_at10	7	1836.85714285714
Gga.6293.1.S1_a_at	Gga.6293.1.S1_a_at9	5.4	888.857142857143
Gga.6293.1.S1_a_at	Gga.6293.1.S1_a_at11	4.4	575.285714285714
Gga.6293.1.S1_a_at	Gga.6293.1.S1_a_at1	2.8	315.714285714286
Gga.6293.1.S1_a_at	Gga.6293.1.S1_a_at7	1.4	226.857142857143
GgaAffx.7644.1.S1_at	GgaAffx.7644.1.S1_at7	6.83333333333333	306.714285714286
GgaAffx.7644.1.S1_at	GgaAffx.7644.1.S1_at6	5.66666666666667	212.428571428571
GgaAffx.7644.1.S1_at	GgaAffx.7644.1.S1_at2	4.83333333333333	178.285714285714
GgaAffx.7644.1.S1_at	GgaAffx.7644.1.S1_at11	2.91666666666667	140.571428571429
GgaAffx.7644.1.S1_at	GgaAffx.7644.1.S1_at1	2.66666666666667	137.285714285714
GgaAffx.7644.1.S1_at	GgaAffx.7644.1.S1_at3	1.58333333333333	127
Gga.1241.1.S1_s_at	Gga.1241.1.S1_s_at5	6.75	278.142857142857
Gga.1241.1.S1_s_at	Gga.1241.1.S1_s_at11	5.5	209.714285714286
Gga.1241.1.S1_s_at	Gga.1241.1.S1_s_at1	3	170.428571428571
Gga.1241.1.S1_s_at	Gga.1241.1.S1_s_at3	2.25	146
NC-005264.CDS28.S1_at	NC-005264.CDS28.S1_at1	7	457.857142857143
NC-005264.CDS28.S1_at	NC-005264.CDS28.S1_at5	4.66666666666667	203.285714285714
NC-005264.CDS28.S1_at	NC-005264.CDS28.S1_at11	2.33333333333333	126.571428571429
GgaAffx.7254.1.S1_at	GgaAffx.7254.1.S1_at5	7	562.571428571429
GgaAffx.7254.1.S1_at	GgaAffx.7254.1.S1_at7	5.83333333333333	370.428571428571
GgaAffx.7254.1.S1_at	GgaAffx.7254.1.S1_at8	4.66666666666667	309.571428571429
GgaAffx.7254.1.S1_at	GgaAffx.7254.1.S1_at10	3.16666666666667	223.714285714286
GgaAffx.7254.1.S1_at	GgaAffx.7254.1.S1_at6	2.66666666666667	167.142857142857
GgaAffx.7254.1.S1_at	GgaAffx.7254.1.S1_at3	1.16666666666667	116.428571428571
Gga.1445.1.S1_at	Gga.1445.1.S1_at9	7	385.714285714286
Gga.1445.1.S1_at	Gga.1445.1.S1_at10	5.33333333333333	204.285714285714
Gga.1445.1.S1_at	Gga.1445.1.S1_at8	4.16666666666667	191.857142857143
Gga.1445.1.S1_at	Gga.1445.1.S1_at3	4.16666666666667	180.714285714286
Gga.1445.1.S1_at	Gga.1445.1.S1_at2	2.66666666666667	153
Gga.1445.1.S1_at	Gga.1445.1.S1_at6	1.16666666666667	109.428571428571
GgaAffx.7808.1.S1_at	GgaAffx.7808.1.S1_at4	6.75	648.428571428571
GgaAffx.7808.1.S1_at	GgaAffx.7808.1.S1_at3	6.25	576.285714285714
GgaAffx.7808.1.S1_at	GgaAffx.7808.1.S1_at1	5.375	482
GgaAffx.7808.1.S1_at	GgaAffx.7808.1.S1_at10	3.875	195
GgaAffx.7808.1.S1_at	GgaAffx.7808.1.S1_at9	3.625	188
GgaAffx.7808.1.S1_at	GgaAffx.7808.1.S1_at2	2.875	161.857142857143
GgaAffx.7808.1.S1_at	GgaAffx.7808.1.S1_at8	1.875	133.571428571429
GgaAffx.7808.1.S1_at	GgaAffx.7808.1.S1_at11	0.875	106.714285714286
Gga.3317.1.S1_s_at	Gga.3317.1.S1_s_at3	7	697
Gga.3317.1.S1_s_at	Gga.3317.1.S1_s_at1	5.25	290.571428571429
Gga.3317.1.S1_s_at	Gga.3317.1.S1_s_at9	3.5	182.142857142857
Gga.3317.1.S1_s_at	Gga.3317.1.S1_s_at8	1.75	120.142857142857
Gga.16846.1.S1_at	Gga.16846.1.S1_at8	6.875	375.285714285714
Gga.16846.1.S1_at	Gga.16846.1.S1_at11	6.125	267.571428571429
Gga.16846.1.S1_at	Gga.16846.1.S1_at7	4.5625	182.285714285714
Gga.16846.1.S1_at	Gga.16846.1.S1_at9	4.5625	188.285714285714
Gga.16846.1.S1_at	Gga.16846.1.S1_at2	4	169.714285714286
Gga.16846.1.S1_at	Gga.16846.1.S1_at6	2.25	139.857142857143
Gga.16846.1.S1_at	Gga.16846.1.S1_at3	1.625	130
Gga.16846.1.S1_at	Gga.16846.1.S1_at1	1.5	126.428571428571
Gga.9702.2.S1_a_at	Gga.9702.2.S1_a_at10	7	7040.85714285714
Gga.9702.2.S1_a_at	Gga.9702.2.S1_a_at9	6.3	3159.71428571429
Gga.9702.2.S1_a_at	Gga.9702.2.S1_a_at6	5.1	1421.57142857143
Gga.9702.2.S1_a_at	Gga.9702.2.S1_a_at4	4.9	1306.85714285714
Gga.9702.2.S1_a_at	Gga.9702.2.S1_a_at2	4.7	1201.57142857143
Gga.9702.2.S1_a_at	Gga.9702.2.S1_a_at7	3.5	829
Gga.9702.2.S1_a_at	Gga.9702.2.S1_a_at8	2.8	651.142857142857
Gga.9702.2.S1_a_at	Gga.9702.2.S1_a_at1	1.8	274.571428571429
Gga.9702.2.S1_a_at	Gga.9702.2.S1_a_at5	1.6	271.428571428571
Gga.9702.2.S1_a_at	Gga.9702.2.S1_a_at3	0.8	178.714285714286
Gga.10082.1.S1_at	Gga.10082.1.S1_at2	7	273.714285714286
Gga.10082.1.S1_at	Gga.10082.1.S1_at3	3.5	137.571428571429
GgaAffx.8933.1.S1_at	GgaAffx.8933.1.S1_at11	6.85714285714286	342.857142857143
GgaAffx.8933.1.S1_at	GgaAffx.8933.1.S1_at9	5.71428571428571	302.428571428571
GgaAffx.8933.1.S1_at	GgaAffx.8933.1.S1_at7	5.42857142857143	291
GgaAffx.8933.1.S1_at	GgaAffx.8933.1.S1_at2	4	185.142857142857
GgaAffx.8933.1.S1_at	GgaAffx.8933.1.S1_at8	2.21428571428571	129.857142857143
GgaAffx.8933.1.S1_at	GgaAffx.8933.1.S1_at3	2.14285714285714	130
GgaAffx.8933.1.S1_at	GgaAffx.8933.1.S1_at6	1.64285714285714	127.857142857143
Gga.9770.2.S1_a_at	Gga.9770.2.S1_a_at10	7	206.142857142857
Gga.9770.2.S1_a_at	Gga.9770.2.S1_a_at11	4.66666666666667	151.857142857143
Gga.9770.2.S1_a_at	Gga.9770.2.S1_a_at7	2.33333333333333	124
Gga.13163.1.S1_at	Gga.13163.1.S1_at5	6.25	133.571428571429
Gga.13163.1.S1_at	Gga.13163.1.S1_at2	6	132.857142857143
Gga.13163.1.S1_at	Gga.13163.1.S1_at11	3	107.142857142857
Gga.13163.1.S1_at	Gga.13163.1.S1_at4	2.25	106.142857142857
Gga.5451.1.S1_at	Gga.5451.1.S1_at5	7	584.428571428571
Gga.5451.1.S1_at	Gga.5451.1.S1_at6	6	354.285714285714
Gga.5451.1.S1_at	Gga.5451.1.S1_at4	4.57142857142857	214
Gga.5451.1.S1_at	Gga.5451.1.S1_at11	4.28571428571429	206.714285714286
Gga.5451.1.S1_at	Gga.5451.1.S1_at2	2.85714285714286	149.571428571429
Gga.5451.1.S1_at	Gga.5451.1.S1_at8	2.21428571428571	132.285714285714
Gga.5451.1.S1_at	Gga.5451.1.S1_at3	1.07142857142857	101.142857142857
GgaAffx.24253.1.S1_at	GgaAffx.24253.1.S1_at10	6.44444444444444	800.142857142857
GgaAffx.24253.1.S1_at	GgaAffx.24253.1.S1_at7	6.11111111111111	698.285714285714
GgaAffx.24253.1.S1_at	GgaAffx.24253.1.S1_at9	4.33333333333333	366.285714285714
GgaAffx.24253.1.S1_at	GgaAffx.24253.1.S1_at1	4.33333333333333	348.714285714286
GgaAffx.24253.1.S1_at	GgaAffx.24253.1.S1_at3	4.11111111111111	768.714285714286
GgaAffx.24253.1.S1_at	GgaAffx.24253.1.S1_at6	3.66666666666667	334.857142857143
GgaAffx.24253.1.S1_at	GgaAffx.24253.1.S1_at8	2.66666666666667	286.571428571429
GgaAffx.24253.1.S1_at	GgaAffx.24253.1.S1_at11	1.88888888888889	249.857142857143
GgaAffx.24253.1.S1_at	GgaAffx.24253.1.S1_at5	1.44444444444444	197.714285714286
GgaAffx.23349.2.S1_s_at	GgaAffx.23349.2.S1_s_at9	7	859.857142857143
GgaAffx.23349.2.S1_s_at	GgaAffx.23349.2.S1_s_at2	5.88888888888889	627
GgaAffx.23349.2.S1_s_at	GgaAffx.23349.2.S1_s_at5	5	477
GgaAffx.23349.2.S1_s_at	GgaAffx.23349.2.S1_s_at1	4.77777777777778	412.857142857143
GgaAffx.23349.2.S1_s_at	GgaAffx.23349.2.S1_s_at10	4.33333333333333	395.142857142857
GgaAffx.23349.2.S1_s_at	GgaAffx.23349.2.S1_s_at4	3.22222222222222	268.714285714286
GgaAffx.23349.2.S1_s_at	GgaAffx.23349.2.S1_s_at11	2.11111111111111	173.571428571429
GgaAffx.23349.2.S1_s_at	GgaAffx.23349.2.S1_s_at8	1.55555555555556	128.285714285714
GgaAffx.23349.2.S1_s_at	GgaAffx.23349.2.S1_s_at7	1.11111111111111	131
Gga.5208.2.S1_x_at	Gga.5208.2.S1_x_at4	6.6	422.142857142857
Gga.5208.2.S1_x_at	Gga.5208.2.S1_x_at7	4.8	323.285714285714
Gga.5208.2.S1_x_at	Gga.5208.2.S1_x_at3	4.6	312.857142857143
Gga.5208.2.S1_x_at	Gga.5208.2.S1_x_at2	3.6	279.714285714286
Gga.5208.2.S1_x_at	Gga.5208.2.S1_x_at5	1.4	152.428571428571
AF243438.CDS66.S1_s_at	AF243438.CDS66.S1_s_at5	7	349
AF243438.CDS66.S1_s_at	AF243438.CDS66.S1_s_at9	4.33333333333333	217
AF243438.CDS66.S1_s_at	AF243438.CDS66.S1_s_at11	2.66666666666667	184.857142857143
Gga.146.1.S1_at	Gga.146.1.S1_at5	7	382.714285714286
Gga.146.1.S1_at	Gga.146.1.S1_at2	5.75	232.142857142857
Gga.146.1.S1_at	Gga.146.1.S1_at11	4.25	180.142857142857
Gga.146.1.S1_at	Gga.146.1.S1_at3	3.66666666666667	164.285714285714
Gga.146.1.S1_at	Gga.146.1.S1_at10	2.33333333333333	135
Gga.146.1.S1_at	Gga.146.1.S1_at1	1.5	115.571428571429
GgaAffx.24843.1.S1_s_at	GgaAffx.24843.1.S1_s_at2	7	608.571428571429
GgaAffx.24843.1.S1_s_at	GgaAffx.24843.1.S1_s_at3	5.71428571428571	228.571428571429
GgaAffx.24843.1.S1_s_at	GgaAffx.24843.1.S1_s_at10	5.28571428571429	213
GgaAffx.24843.1.S1_s_at	GgaAffx.24843.1.S1_s_at11	3.85714285714286	148.285714285714
GgaAffx.24843.1.S1_s_at	GgaAffx.24843.1.S1_s_at9	2.57142857142857	119.428571428571
GgaAffx.24843.1.S1_s_at	GgaAffx.24843.1.S1_s_at8	1.85714285714286	105
GgaAffx.24843.1.S1_s_at	GgaAffx.24843.1.S1_s_at1	1.71428571428571	108.857142857143
Gga.8120.1.S1_at	Gga.8120.1.S1_at6	6.25	430.428571428571
Gga.8120.1.S1_at	Gga.8120.1.S1_at3	5	409.857142857143
Gga.8120.1.S1_at	Gga.8120.1.S1_at4	4.5	369.857142857143
Gga.8120.1.S1_at	Gga.8120.1.S1_at10	1.75	139.428571428571
Gga.5134.1.A1_at	Gga.5134.1.A1_at6	7	1399.14285714286
Gga.5134.1.A1_at	Gga.5134.1.A1_at11	5.83333333333333	502.571428571429
Gga.5134.1.A1_at	Gga.5134.1.A1_at10	4.66666666666667	275.857142857143
Gga.5134.1.A1_at	Gga.5134.1.A1_at7	3	192.714285714286
Gga.5134.1.A1_at	Gga.5134.1.A1_at8	2.83333333333333	192.714285714286
Gga.5134.1.A1_at	Gga.5134.1.A1_at5	1.16666666666667	122.857142857143
GgaAffx.4634.4.S1_at	GgaAffx.4634.4.S1_at9	6.8	406.285714285714
GgaAffx.4634.4.S1_at	GgaAffx.4634.4.S1_at10	5.4	295.571428571429
GgaAffx.4634.4.S1_at	GgaAffx.4634.4.S1_at11	4.4	222.714285714286
GgaAffx.4634.4.S1_at	GgaAffx.4634.4.S1_at3	3	174.285714285714
GgaAffx.4634.4.S1_at	GgaAffx.4634.4.S1_at8	1.4	110.714285714286
Gga.348.1.S1_x_at	Gga.348.1.S1_x_at8	7	1081
Gga.348.1.S1_x_at	Gga.348.1.S1_x_at7	6	789.571428571429
Gga.348.1.S1_x_at	Gga.348.1.S1_x_at6	5.375	738.142857142857
Gga.348.1.S1_x_at	Gga.348.1.S1_x_at5	4.375	582
Gga.348.1.S1_x_at	Gga.348.1.S1_x_at11	3.5	189.571428571429
Gga.348.1.S1_x_at	Gga.348.1.S1_x_at3	1.875	106.142857142857
Gga.348.1.S1_x_at	Gga.348.1.S1_x_at9	1.75	108.142857142857
Gga.348.1.S1_x_at	Gga.348.1.S1_x_at4	1.625	104.714285714286
GgaAffx.11159.1.S1_at	GgaAffx.11159.1.S1_at6	6.5	128.142857142857
GgaAffx.11159.1.S1_at	GgaAffx.11159.1.S1_at9	4	113.571428571429
GgaAffx.11159.1.S1_x_at	GgaAffx.11159.1.S1_x_at6	6	128.571428571429
GgaAffx.11159.1.S1_x_at	GgaAffx.11159.1.S1_x_at9	4.66666666666667	119.142857142857
GgaAffx.11159.1.S1_x_at	GgaAffx.11159.1.S1_x_at5	3.33333333333333	103
Gga.13480.1.S1_s_at	Gga.13480.1.S1_s_at5	7	356.428571428571
Gga.13480.1.S1_s_at	Gga.13480.1.S1_s_at6	5.83333333333333	238
Gga.13480.1.S1_s_at	Gga.13480.1.S1_s_at4	3.5	119.428571428571
Gga.13480.1.S1_s_at	Gga.13480.1.S1_s_at10	3.25	111.142857142857
Gga.13480.1.S1_s_at	Gga.13480.1.S1_s_at8	3	108
Gga.13480.1.S1_s_at	Gga.13480.1.S1_s_at2	1.91666666666667	102.857142857143
GgaAffx.5916.1.S1_at	GgaAffx.5916.1.S1_at5	7	272.857142857143
GgaAffx.5916.1.S1_at	GgaAffx.5916.1.S1_at4	3.5	176.857142857143
Gga.1396.1.S1_at	Gga.1396.1.S1_at3	7	399.428571428571
Gga.1396.1.S1_at	Gga.1396.1.S1_at9	5.6	226.571428571429
Gga.1396.1.S1_at	Gga.1396.1.S1_at7	3.4	130.285714285714
Gga.1396.1.S1_at	Gga.1396.1.S1_at8	3.2	126.714285714286
Gga.1396.1.S1_at	Gga.1396.1.S1_at2	1.8	103
Gga.15832.1.S1_at	Gga.15832.1.S1_at7	7	394.142857142857
Gga.15832.1.S1_at	Gga.15832.1.S1_at3	5.25	154.142857142857
Gga.15832.1.S1_at	Gga.15832.1.S1_at9	2.75	107.714285714286
Gga.15832.1.S1_at	Gga.15832.1.S1_at1	2.5	107.571428571429
GgaAffx.8129.1.S1_at	GgaAffx.8129.1.S1_at3	7	295.571428571429
GgaAffx.8129.1.S1_at	GgaAffx.8129.1.S1_at2	5.4	214.571428571429
GgaAffx.8129.1.S1_at	GgaAffx.8129.1.S1_at7	4	186.571428571429
GgaAffx.8129.1.S1_at	GgaAffx.8129.1.S1_at6	3.2	157.571428571429
GgaAffx.8129.1.S1_at	GgaAffx.8129.1.S1_at11	1.4	124.714285714286
Gga.10648.1.S1_s_at	Gga.10648.1.S1_s_at3	7	269.571428571429
Gga.10648.1.S1_s_at	Gga.10648.1.S1_s_at2	3.5	161
GgaAffx.26548.1.S1_at	GgaAffx.26548.1.S1_at7	7	736
GgaAffx.26548.1.S1_at	GgaAffx.26548.1.S1_at6	5.25	220.285714285714
GgaAffx.26548.1.S1_at	GgaAffx.26548.1.S1_at4	3.5	148.285714285714
GgaAffx.26548.1.S1_at	GgaAffx.26548.1.S1_at3	1.75	111.714285714286
Gga.754.1.S1_at	Gga.754.1.S1_at11	7	1884.42857142857
Gga.754.1.S1_at	Gga.754.1.S1_at4	5.33333333333333	212
Gga.754.1.S1_at	Gga.754.1.S1_at10	4.83333333333333	199.428571428571
Gga.754.1.S1_at	Gga.754.1.S1_at5	3.5	159.142857142857
Gga.754.1.S1_at	Gga.754.1.S1_at1	2.33333333333333	128.571428571429
Gga.754.1.S1_at	Gga.754.1.S1_at2	1.5	123.428571428571
Gga.11493.1.S1_s_at	Gga.11493.1.S1_s_at9	7	588.285714285714
Gga.11493.1.S1_s_at	Gga.11493.1.S1_s_at5	5.85714285714286	309.571428571429
Gga.11493.1.S1_s_at	Gga.11493.1.S1_s_at6	5	257.714285714286
Gga.11493.1.S1_s_at	Gga.11493.1.S1_s_at3	4.14285714285714	216.142857142857
Gga.11493.1.S1_s_at	Gga.11493.1.S1_s_at8	2.85714285714286	131.285714285714
Gga.11493.1.S1_s_at	Gga.11493.1.S1_s_at2	1.57142857142857	107
Gga.11493.1.S1_s_at	Gga.11493.1.S1_s_at7	1.57142857142857	110.428571428571
Gga.4344.1.S1_at	Gga.4344.1.S1_at5	6.8	462.857142857143
Gga.4344.1.S1_at	Gga.4344.1.S1_at11	6.3	421.857142857143
Gga.4344.1.S1_at	Gga.4344.1.S1_at4	5.4	380.714285714286
Gga.4344.1.S1_at	Gga.4344.1.S1_at6	5.3	351.571428571429
Gga.4344.1.S1_at	Gga.4344.1.S1_at7	3.35	176.857142857143
Gga.4344.1.S1_at	Gga.4344.1.S1_at3	2.9	177.571428571429
Gga.4344.1.S1_at	Gga.4344.1.S1_at8	2.6	167.428571428571
Gga.4344.1.S1_at	Gga.4344.1.S1_at10	2.2	159.857142857143
Gga.4344.1.S1_at	Gga.4344.1.S1_at9	1.95	158.142857142857
Gga.4344.1.S1_at	Gga.4344.1.S1_at2	1.7	153
Gga.2039.1.S1_at	Gga.2039.1.S1_at8	6.57142857142857	963.714285714286
Gga.2039.1.S1_at	Gga.2039.1.S1_at3	5.71428571428571	404
Gga.2039.1.S1_at	Gga.2039.1.S1_at9	5.28571428571429	331.142857142857
Gga.2039.1.S1_at	Gga.2039.1.S1_at6	3.85714285714286	257
Gga.2039.1.S1_at	Gga.2039.1.S1_at1	3	173.857142857143
Gga.2039.1.S1_at	Gga.2039.1.S1_at2	2.42857142857143	128.142857142857
Gga.2039.1.S1_at	Gga.2039.1.S1_at4	1.14285714285714	106.428571428571
GgaAffx.23434.1.S1_at	GgaAffx.23434.1.S1_at1	7	4771
GgaAffx.23434.1.S1_at	GgaAffx.23434.1.S1_at11	5.75	583.857142857143
GgaAffx.23434.1.S1_at	GgaAffx.23434.1.S1_at6	5.625	569.857142857143
GgaAffx.23434.1.S1_at	GgaAffx.23434.1.S1_at5	4.25	354.428571428571
GgaAffx.23434.1.S1_at	GgaAffx.23434.1.S1_at7	3.125	267.714285714286
GgaAffx.23434.1.S1_at	GgaAffx.23434.1.S1_at2	2.875	238.142857142857
GgaAffx.23434.1.S1_at	GgaAffx.23434.1.S1_at10	2	198.428571428571
GgaAffx.23434.1.S1_at	GgaAffx.23434.1.S1_at8	0.875	128
Gga.9582.1.S1_at	Gga.9582.1.S1_at11	6.8	186.142857142857
Gga.9582.1.S1_at	Gga.9582.1.S1_at8	5.6	166.285714285714
Gga.9582.1.S1_at	Gga.9582.1.S1_at7	3.6	132.285714285714
Gga.9582.1.S1_at	Gga.9582.1.S1_at9	3	121.285714285714
Gga.9582.1.S1_at	Gga.9582.1.S1_at10	2	109.142857142857
Gga.7623.1.S1_at	Gga.7623.1.S1_at5	7	356.285714285714
Gga.7623.1.S1_at	Gga.7623.1.S1_at3	5.33333333333333	199.142857142857
Gga.7623.1.S1_at	Gga.7623.1.S1_at2	5	209.714285714286
Gga.7623.1.S1_at	Gga.7623.1.S1_at7	2.66666666666667	123.714285714286
Gga.7623.1.S1_at	Gga.7623.1.S1_at11	2.33333333333333	115.428571428571
Gga.7623.1.S1_at	Gga.7623.1.S1_at10	2.16666666666667	119.571428571429
GgaAffx.8525.8.S1_s_at	GgaAffx.8525.8.S1_s_at2	6.57142857142857	233.857142857143
GgaAffx.8525.8.S1_s_at	GgaAffx.8525.8.S1_s_at3	6.14285714285714	219.285714285714
GgaAffx.8525.8.S1_s_at	GgaAffx.8525.8.S1_s_at11	5.14285714285714	206.285714285714
GgaAffx.8525.8.S1_s_at	GgaAffx.8525.8.S1_s_at8	3.57142857142857	165.857142857143
GgaAffx.8525.8.S1_s_at	GgaAffx.8525.8.S1_s_at9	2.78571428571429	146.571428571429
GgaAffx.8525.8.S1_s_at	GgaAffx.8525.8.S1_s_at1	2.64285714285714	144.428571428571
GgaAffx.8525.8.S1_s_at	GgaAffx.8525.8.S1_s_at4	1.14285714285714	119.142857142857
Gga.19819.1.S1_s_at	Gga.19819.1.S1_s_at1	6.25	135
Gga.19819.1.S1_s_at	Gga.19819.1.S1_s_at2	4.25	123.857142857143
Gga.12232.1.S1_at	Gga.12232.1.S1_at6	7	340.142857142857
Gga.12232.1.S1_at	Gga.12232.1.S1_at5	5.6	246
Gga.12232.1.S1_at	Gga.12232.1.S1_at7	3.6	143.428571428571
Gga.12232.1.S1_at	Gga.12232.1.S1_at11	3.2	141.428571428571
Gga.12232.1.S1_at	Gga.12232.1.S1_at2	1.6	119.285714285714
GgaAffx.10975.2.S1_s_at	GgaAffx.10975.2.S1_s_at2	7	1395.85714285714
GgaAffx.10975.2.S1_s_at	GgaAffx.10975.2.S1_s_at4	6.125	786.857142857143
GgaAffx.10975.2.S1_s_at	GgaAffx.10975.2.S1_s_at6	5.25	527
GgaAffx.10975.2.S1_s_at	GgaAffx.10975.2.S1_s_at9	4.0625	391.428571428571
GgaAffx.10975.2.S1_s_at	GgaAffx.10975.2.S1_s_at10	3.5625	382.428571428571
GgaAffx.10975.2.S1_s_at	GgaAffx.10975.2.S1_s_at1	2.75	298
GgaAffx.10975.2.S1_s_at	GgaAffx.10975.2.S1_s_at11	1.875	216.428571428571
GgaAffx.10975.2.S1_s_at	GgaAffx.10975.2.S1_s_at7	0.875	139.857142857143
Gga.5244.2.S1_a_at	Gga.5244.2.S1_a_at6	6.875	550
Gga.5244.2.S1_a_at	Gga.5244.2.S1_a_at5	6.25	324.571428571429
Gga.5244.2.S1_a_at	Gga.5244.2.S1_a_at2	5.125	204.714285714286
Gga.5244.2.S1_a_at	Gga.5244.2.S1_a_at10	4	173
Gga.5244.2.S1_a_at	Gga.5244.2.S1_a_at9	3.25	146.285714285714
Gga.5244.2.S1_a_at	Gga.5244.2.S1_a_at1	2.8125	135.857142857143
Gga.5244.2.S1_a_at	Gga.5244.2.S1_a_at8	2.1875	128.571428571429
Gga.5244.2.S1_a_at	Gga.5244.2.S1_a_at7	1	109.571428571429
Gga.9773.1.S1_s_at	Gga.9773.1.S1_s_at7	7	7838.57142857143
Gga.9773.1.S1_s_at	Gga.9773.1.S1_s_at6	6.125	5995.28571428571
Gga.9773.1.S1_s_at	Gga.9773.1.S1_s_at9	5	4772
Gga.9773.1.S1_s_at	Gga.9773.1.S1_s_at5	4.625	4670.85714285714
Gga.9773.1.S1_s_at	Gga.9773.1.S1_s_at4	3.5	3239.57142857143
Gga.9773.1.S1_s_at	Gga.9773.1.S1_s_at1	2.625	323.571428571429
Gga.9773.1.S1_s_at	Gga.9773.1.S1_s_at11	1.625	204.285714285714
Gga.9773.1.S1_s_at	Gga.9773.1.S1_s_at2	1	152.714285714286
GgaAffx.9537.1.S1_at	GgaAffx.9537.1.S1_at3	7	3512.14285714286
GgaAffx.9537.1.S1_at	GgaAffx.9537.1.S1_at2	5.6	1788.28571428571
GgaAffx.9537.1.S1_at	GgaAffx.9537.1.S1_at1	4.2	698.428571428571
GgaAffx.9537.1.S1_at	GgaAffx.9537.1.S1_at4	2.8	142.142857142857
GgaAffx.9537.1.S1_at	GgaAffx.9537.1.S1_at7	1.4	108.857142857143
Gga.12315.1.S1_s_at	Gga.12315.1.S1_s_at7	7	1034.14285714286
Gga.12315.1.S1_s_at	Gga.12315.1.S1_s_at11	5.33333333333333	333.857142857143
Gga.12315.1.S1_s_at	Gga.12315.1.S1_s_at8	4.66666666666667	245.428571428571
Gga.12315.1.S1_s_at	Gga.12315.1.S1_s_at2	4	235.857142857143
Gga.12315.1.S1_s_at	Gga.12315.1.S1_s_at10	2.33333333333333	135
Gga.12315.1.S1_s_at	Gga.12315.1.S1_s_at4	1.16666666666667	108.571428571429
Gga.11944.2.S1_a_at	Gga.11944.2.S1_a_at9	5.5	153.857142857143
Gga.11944.2.S1_a_at	Gga.11944.2.S1_a_at3	5	136.857142857143
GgaAffx.3894.2.S1_at	GgaAffx.3894.2.S1_at1	6.25	1205.28571428571
GgaAffx.3894.2.S1_at	GgaAffx.3894.2.S1_at2	6	985.857142857143
GgaAffx.3894.2.S1_at	GgaAffx.3894.2.S1_at4	3.5	191.857142857143
GgaAffx.3894.2.S1_at	GgaAffx.3894.2.S1_at5	1.75	103.142857142857
GgaAffx.22501.1.S1_at	GgaAffx.22501.1.S1_at11	7	1621
GgaAffx.22501.1.S1_at	GgaAffx.22501.1.S1_at7	6.22222222222222	765.714285714286
GgaAffx.22501.1.S1_at	GgaAffx.22501.1.S1_at4	4.77777777777778	151.857142857143
GgaAffx.22501.1.S1_at	GgaAffx.22501.1.S1_at1	4.66666666666667	198.142857142857
GgaAffx.22501.1.S1_at	GgaAffx.22501.1.S1_at6	3.33333333333333	130
GgaAffx.22501.1.S1_at	GgaAffx.22501.1.S1_at5	3	132.142857142857
GgaAffx.22501.1.S1_at	GgaAffx.22501.1.S1_at3	2.33333333333333	118.714285714286
GgaAffx.22501.1.S1_at	GgaAffx.22501.1.S1_at8	2.22222222222222	121
GgaAffx.22501.1.S1_at	GgaAffx.22501.1.S1_at10	1.44444444444444	105.142857142857
Gga.17796.1.S1_at	Gga.17796.1.S1_at9	7	525.857142857143
Gga.17796.1.S1_at	Gga.17796.1.S1_at8	5.83333333333333	422
Gga.17796.1.S1_at	Gga.17796.1.S1_at10	4.66666666666667	312
Gga.17796.1.S1_at	Gga.17796.1.S1_at3	3.5	243.714285714286
Gga.17796.1.S1_at	Gga.17796.1.S1_at4	2.16666666666667	177.571428571429
Gga.17796.1.S1_at	Gga.17796.1.S1_at7	1.33333333333333	146.857142857143
GgaAffx.21830.1.S1_at	GgaAffx.21830.1.S1_at5	7	477.571428571429
GgaAffx.21830.1.S1_at	GgaAffx.21830.1.S1_at2	5.6	237.428571428571
GgaAffx.21830.1.S1_at	GgaAffx.21830.1.S1_at6	4.2	190.142857142857
GgaAffx.21830.1.S1_at	GgaAffx.21830.1.S1_at9	2.8	117.714285714286
GgaAffx.21830.1.S1_at	GgaAffx.21830.1.S1_at11	1.4	100.428571428571
GgaAffx.11842.1.S1_s_at	GgaAffx.11842.1.S1_s_at8	7	4384
GgaAffx.11842.1.S1_s_at	GgaAffx.11842.1.S1_s_at1	6	848.857142857143
GgaAffx.11842.1.S1_s_at	GgaAffx.11842.1.S1_s_at5	5.375	720
GgaAffx.11842.1.S1_s_at	GgaAffx.11842.1.S1_s_at2	4.375	525.285714285714
GgaAffx.11842.1.S1_s_at	GgaAffx.11842.1.S1_s_at6	3.5	428.857142857143
GgaAffx.11842.1.S1_s_at	GgaAffx.11842.1.S1_s_at4	2.625	275.857142857143
GgaAffx.11842.1.S1_s_at	GgaAffx.11842.1.S1_s_at11	1.5	154.285714285714
GgaAffx.11842.1.S1_s_at	GgaAffx.11842.1.S1_s_at10	1.125	138.428571428571
Gga.7021.1.S1_at	Gga.7021.1.S1_at11	7	450.142857142857
Gga.7021.1.S1_at	Gga.7021.1.S1_at4	5.83333333333333	347.428571428571
Gga.7021.1.S1_at	Gga.7021.1.S1_at5	4.66666666666667	193.571428571429
Gga.7021.1.S1_at	Gga.7021.1.S1_at10	3	129.428571428571
Gga.7021.1.S1_at	Gga.7021.1.S1_at7	2	112.571428571429
Gga.7021.1.S1_at	Gga.7021.1.S1_at1	2	108.142857142857
GgaAffx.11353.1.A1_x_at	GgaAffx.11353.1.A1_x_at9	7	258.428571428571
GgaAffx.11353.1.A1_x_at	GgaAffx.11353.1.A1_x_at4	5.4	214.571428571429
GgaAffx.11353.1.A1_x_at	GgaAffx.11353.1.A1_x_at11	3.4	191.857142857143
GgaAffx.11353.1.A1_x_at	GgaAffx.11353.1.A1_x_at2	3.3	186.142857142857
GgaAffx.11353.1.A1_x_at	GgaAffx.11353.1.A1_x_at3	1.9	169.857142857143
Gga.4991.2.S1_a_at	Gga.4991.2.S1_a_at11	7	264.142857142857
Gga.4991.2.S1_a_at	Gga.4991.2.S1_a_at3	4.3	144.714285714286
Gga.4991.2.S1_a_at	Gga.4991.2.S1_a_at9	4.2	143.714285714286
Gga.4991.2.S1_a_at	Gga.4991.2.S1_a_at7	3.4	130.571428571429
Gga.4991.2.S1_a_at	Gga.4991.2.S1_a_at1	2.1	120
GgaAffx.11636.1.S1_at	GgaAffx.11636.1.S1_at11	7	1342.57142857143
GgaAffx.11636.1.S1_at	GgaAffx.11636.1.S1_at5	6	866.428571428571
GgaAffx.11636.1.S1_at	GgaAffx.11636.1.S1_at7	5	289.142857142857
GgaAffx.11636.1.S1_at	GgaAffx.11636.1.S1_at9	3.42857142857143	226.857142857143
GgaAffx.11636.1.S1_at	GgaAffx.11636.1.S1_at6	3.14285714285714	217
GgaAffx.11636.1.S1_at	GgaAffx.11636.1.S1_at8	2.42857142857143	195.857142857143
GgaAffx.11636.1.S1_at	GgaAffx.11636.1.S1_at4	1	114.857142857143
Gga.14185.1.S1_at	Gga.14185.1.S1_at11	6.75	270.571428571429
Gga.14185.1.S1_at	Gga.14185.1.S1_at1	4.75	201.571428571429
Gga.14185.1.S1_at	Gga.14185.1.S1_at10	3.75	181.142857142857
Gga.14185.1.S1_at	Gga.14185.1.S1_at3	2.25	139.571428571429
Gga.1429.1.S1_at	Gga.1429.1.S1_at6	7	1261.14285714286
Gga.1429.1.S1_at	Gga.1429.1.S1_at8	6.125	563.428571428571
Gga.1429.1.S1_at	Gga.1429.1.S1_at9	5.125	261.142857142857
Gga.1429.1.S1_at	Gga.1429.1.S1_at7	4.375	208
Gga.1429.1.S1_at	Gga.1429.1.S1_at3	3.375	161.714285714286
Gga.1429.1.S1_at	Gga.1429.1.S1_at5	2.875	145.571428571429
Gga.1429.1.S1_at	Gga.1429.1.S1_at10	1.375	103
Gga.1429.1.S1_at	Gga.1429.1.S1_at4	1.25	102.142857142857
Gga.18575.1.A1_at	Gga.18575.1.A1_at7	6.8	217.285714285714
Gga.18575.1.A1_at	Gga.18575.1.A1_at2	5.8	187.857142857143
Gga.18575.1.A1_at	Gga.18575.1.A1_at4	3.8	139.714285714286
Gga.18575.1.A1_at	Gga.18575.1.A1_at11	2.8	131.142857142857
Gga.18575.1.A1_at	Gga.18575.1.A1_at10	1.8	119.142857142857
GgaAffx.4062.1.S1_s_at	GgaAffx.4062.1.S1_s_at7	6.5	142.857142857143
GgaAffx.4062.1.S1_s_at	GgaAffx.4062.1.S1_s_at2	4	119.571428571429
GgaAffx.9484.1.S1_s_at	GgaAffx.9484.1.S1_s_at6	6.83333333333333	322.857142857143
GgaAffx.9484.1.S1_s_at	GgaAffx.9484.1.S1_s_at2	5.66666666666667	230.714285714286
GgaAffx.9484.1.S1_s_at	GgaAffx.9484.1.S1_s_at3	4.16666666666667	187.857142857143
GgaAffx.9484.1.S1_s_at	GgaAffx.9484.1.S1_s_at10	4	182.714285714286
GgaAffx.9484.1.S1_s_at	GgaAffx.9484.1.S1_s_at5	2.66666666666667	139.571428571429
GgaAffx.9484.1.S1_s_at	GgaAffx.9484.1.S1_s_at9	1.16666666666667	118.142857142857
GgaAffx.21597.1.S1_at	GgaAffx.21597.1.S1_at11	5.33333333333333	176.571428571429
GgaAffx.21597.1.S1_at	GgaAffx.21597.1.S1_at5	4.33333333333333	159.714285714286
GgaAffx.21597.1.S1_at	GgaAffx.21597.1.S1_at6	4.33333333333333	154
GgaAffx.20156.1.S1_at	GgaAffx.20156.1.S1_at2	6.125	155.857142857143
GgaAffx.20156.1.S1_at	GgaAffx.20156.1.S1_at11	4.625	146.571428571429
GgaAffx.20156.1.S1_at	GgaAffx.20156.1.S1_at8	4.25	130
GgaAffx.20156.1.S1_at	GgaAffx.20156.1.S1_at10	2.5	110.285714285714
GgaAffx.1548.1.S1_at	GgaAffx.1548.1.S1_at1	6.28571428571429	237.285714285714
GgaAffx.1548.1.S1_at	GgaAffx.1548.1.S1_at10	6.14285714285714	243.571428571429
GgaAffx.1548.1.S1_at	GgaAffx.1548.1.S1_at7	5.57142857142857	204.428571428571
GgaAffx.1548.1.S1_at	GgaAffx.1548.1.S1_at4	3.71428571428571	153.285714285714
GgaAffx.1548.1.S1_at	GgaAffx.1548.1.S1_at3	2.5	123.857142857143
GgaAffx.1548.1.S1_at	GgaAffx.1548.1.S1_at11	2	118.571428571429
GgaAffx.1548.1.S1_at	GgaAffx.1548.1.S1_at5	1.78571428571429	119.857142857143
Gga.6731.2.S1_a_at	Gga.6731.2.S1_a_at1	7	533.714285714286
Gga.6731.2.S1_a_at	Gga.6731.2.S1_a_at9	6	338.857142857143
Gga.6731.2.S1_a_at	Gga.6731.2.S1_a_at2	5	269.142857142857
Gga.6731.2.S1_a_at	Gga.6731.2.S1_a_at11	3.75	211.571428571429
Gga.6731.2.S1_a_at	Gga.6731.2.S1_a_at10	3.375	226.142857142857
Gga.6731.2.S1_a_at	Gga.6731.2.S1_a_at7	2.375	178.714285714286
Gga.6731.2.S1_a_at	Gga.6731.2.S1_a_at8	2.125	177.571428571429
Gga.6731.2.S1_a_at	Gga.6731.2.S1_a_at3	1.875	180.428571428571
GgaAffx.23131.1.S1_at	GgaAffx.23131.1.S1_at9	7	1341.71428571429
GgaAffx.23131.1.S1_at	GgaAffx.23131.1.S1_at1	5.83333333333333	467.285714285714
GgaAffx.23131.1.S1_at	GgaAffx.23131.1.S1_at8	4.66666666666667	182.571428571429
GgaAffx.23131.1.S1_at	GgaAffx.23131.1.S1_at10	3.33333333333333	140.285714285714
GgaAffx.23131.1.S1_at	GgaAffx.23131.1.S1_at6	2	125.714285714286
GgaAffx.23131.1.S1_at	GgaAffx.23131.1.S1_at7	1.66666666666667	123.142857142857
Gga.14566.1.S1_s_at	Gga.14566.1.S1_s_at9	6.8	227.428571428571
Gga.14566.1.S1_s_at	Gga.14566.1.S1_s_at4	6.2	207
Gga.14566.1.S1_s_at	Gga.14566.1.S1_s_at7	4.75	165.428571428571
Gga.14566.1.S1_s_at	Gga.14566.1.S1_s_at3	4.4	153.714285714286
Gga.14566.1.S1_s_at	Gga.14566.1.S1_s_at11	4.35	149.857142857143
Gga.14566.1.S1_s_at	Gga.14566.1.S1_s_at5	3.8	142.285714285714
Gga.14566.1.S1_s_at	Gga.14566.1.S1_s_at2	3	136
Gga.14566.1.S1_s_at	Gga.14566.1.S1_s_at1	2.15	118.428571428571
Gga.14566.1.S1_s_at	Gga.14566.1.S1_s_at6	1.65	109.285714285714
Gga.14566.1.S1_s_at	Gga.14566.1.S1_s_at8	1.4	110.571428571429
Gga.5198.1.S1_a_at	Gga.5198.1.S1_a_at8	7	227.142857142857
Gga.5198.1.S1_a_at	Gga.5198.1.S1_a_at9	5.6	157.714285714286
Gga.5198.1.S1_a_at	Gga.5198.1.S1_a_at11	3.5	121.285714285714
Gga.5198.1.S1_a_at	Gga.5198.1.S1_a_at7	2.9	120.285714285714
Gga.5198.1.S1_a_at	Gga.5198.1.S1_a_at10	2	110.285714285714
Gga.19732.1.S1_at	Gga.19732.1.S1_at10	7	464.285714285714
Gga.19732.1.S1_at	Gga.19732.1.S1_at11	3.5	343.142857142857
Gga.5756.2.S1_s_at	Gga.5756.2.S1_s_at7	7	872
Gga.5756.2.S1_s_at	Gga.5756.2.S1_s_at2	5.57142857142857	536
Gga.5756.2.S1_s_at	Gga.5756.2.S1_s_at9	5.14285714285714	495.428571428571
Gga.5756.2.S1_s_at	Gga.5756.2.S1_s_at1	4.14285714285714	437.714285714286
Gga.5756.2.S1_s_at	Gga.5756.2.S1_s_at3	3.14285714285714	347.714285714286
Gga.5756.2.S1_s_at	Gga.5756.2.S1_s_at4	2	207.285714285714
Gga.5756.2.S1_s_at	Gga.5756.2.S1_s_at10	1	157.428571428571
Gga.7799.1.S1_s_at	Gga.7799.1.S1_s_at10	7	1277.57142857143
Gga.7799.1.S1_s_at	Gga.7799.1.S1_s_at2	5.71428571428571	467
Gga.7799.1.S1_s_at	Gga.7799.1.S1_s_at3	5.28571428571429	407
Gga.7799.1.S1_s_at	Gga.7799.1.S1_s_at11	3.71428571428571	292
Gga.7799.1.S1_s_at	Gga.7799.1.S1_s_at4	3.28571428571429	265.142857142857
Gga.7799.1.S1_s_at	Gga.7799.1.S1_s_at8	1.71428571428571	116.714285714286
Gga.7799.1.S1_s_at	Gga.7799.1.S1_s_at6	1.28571428571429	110.857142857143
GgaAffx.20955.1.A1_s_at	GgaAffx.20955.1.A1_s_at10	7	5210.28571428571
GgaAffx.20955.1.A1_s_at	GgaAffx.20955.1.A1_s_at9	6.3	3418.14285714286
GgaAffx.20955.1.A1_s_at	GgaAffx.20955.1.A1_s_at2	5.6	2087.42857142857
GgaAffx.20955.1.A1_s_at	GgaAffx.20955.1.A1_s_at8	4.9	1513.14285714286
GgaAffx.20955.1.A1_s_at	GgaAffx.20955.1.A1_s_at11	4.1	995.571428571429
GgaAffx.20955.1.A1_s_at	GgaAffx.20955.1.A1_s_at6	3.5	784.285714285714
GgaAffx.20955.1.A1_s_at	GgaAffx.20955.1.A1_s_at4	2.8	687.714285714286
GgaAffx.20955.1.A1_s_at	GgaAffx.20955.1.A1_s_at3	2	508
GgaAffx.20955.1.A1_s_at	GgaAffx.20955.1.A1_s_at1	1.6	404.714285714286
GgaAffx.20955.1.A1_s_at	GgaAffx.20955.1.A1_s_at5	0.7	181.571428571429
Gga.5111.1.S1_at	Gga.5111.1.S1_at1	5.33333333333333	181.428571428571
Gga.5111.1.S1_at	Gga.5111.1.S1_at2	4.66666666666667	220.428571428571
Gga.5111.1.S1_at	Gga.5111.1.S1_at8	4	166.285714285714
Gga.787.2.S1_a_at	Gga.787.2.S1_a_at11	7	12758.2857142857
Gga.787.2.S1_a_at	Gga.787.2.S1_a_at10	6.2	8498.71428571429
Gga.787.2.S1_a_at	Gga.787.2.S1_a_at8	5.7	7917
Gga.787.2.S1_a_at	Gga.787.2.S1_a_at9	4.9	3890
Gga.787.2.S1_a_at	Gga.787.2.S1_a_at5	3.8	1836.28571428571
Gga.787.2.S1_a_at	Gga.787.2.S1_a_at4	3.6	1925.85714285714
Gga.787.2.S1_a_at	Gga.787.2.S1_a_at6	3.1	1654.71428571429
Gga.787.2.S1_a_at	Gga.787.2.S1_a_at7	2.1	1155
Gga.787.2.S1_a_at	Gga.787.2.S1_a_at2	1.2	141.142857142857
Gga.787.2.S1_a_at	Gga.787.2.S1_a_at3	0.9	118.285714285714
Gga.10355.1.S1_at	Gga.10355.1.S1_at7	7	274.571428571429
Gga.10355.1.S1_at	Gga.10355.1.S1_at4	4	178.857142857143
Gga.10355.1.S1_at	Gga.10355.1.S1_at10	3	151.285714285714
Gga.10604.1.S1_at	Gga.10604.1.S1_at5	6.33333333333333	154.428571428571
Gga.10604.1.S1_at	Gga.10604.1.S1_at3	4.66666666666667	125.714285714286
Gga.10604.1.S1_at	Gga.10604.1.S1_at6	3	114.428571428571
GgaAffx.7781.1.S1_s_at	GgaAffx.7781.1.S1_s_at2	6.14285714285714	511
GgaAffx.7781.1.S1_s_at	GgaAffx.7781.1.S1_s_at3	6	489
GgaAffx.7781.1.S1_s_at	GgaAffx.7781.1.S1_s_at9	4.71428571428571	420.571428571429
GgaAffx.7781.1.S1_s_at	GgaAffx.7781.1.S1_s_at6	4.28571428571429	326.857142857143
GgaAffx.7781.1.S1_s_at	GgaAffx.7781.1.S1_s_at5	3.28571428571429	200.285714285714
GgaAffx.7781.1.S1_s_at	GgaAffx.7781.1.S1_s_at10	2.28571428571429	154.857142857143
GgaAffx.7781.1.S1_s_at	GgaAffx.7781.1.S1_s_at4	1.28571428571429	123.857142857143
Gga.5646.2.S1_at	Gga.5646.2.S1_at3	6.66666666666667	223
Gga.5646.2.S1_at	Gga.5646.2.S1_at6	4.66666666666667	190.714285714286
Gga.5646.2.S1_at	Gga.5646.2.S1_at5	2.66666666666667	168.428571428571
GgaAffx.24778.1.S1_at	GgaAffx.24778.1.S1_at4	7	1457.28571428571
GgaAffx.24778.1.S1_at	GgaAffx.24778.1.S1_at3	5.83333333333333	1226.14285714286
GgaAffx.24778.1.S1_at	GgaAffx.24778.1.S1_at5	4.66666666666667	620.285714285714
GgaAffx.24778.1.S1_at	GgaAffx.24778.1.S1_at9	3.33333333333333	394.714285714286
GgaAffx.24778.1.S1_at	GgaAffx.24778.1.S1_at8	2.33333333333333	235.857142857143
GgaAffx.24778.1.S1_at	GgaAffx.24778.1.S1_at10	1.33333333333333	172.571428571429
Gga.5459.2.S1_s_at	Gga.5459.2.S1_s_at11	6.66666666666667	298.285714285714
Gga.5459.2.S1_s_at	Gga.5459.2.S1_s_at4	5.66666666666667	242.571428571429
Gga.5459.2.S1_s_at	Gga.5459.2.S1_s_at7	5	242.428571428571
Gga.5459.2.S1_s_at	Gga.5459.2.S1_s_at1	3.5	167.428571428571
Gga.5459.2.S1_s_at	Gga.5459.2.S1_s_at9	2.5	137
Gga.5459.2.S1_s_at	Gga.5459.2.S1_s_at2	1.16666666666667	112.571428571429
Gga.4636.1.S1_at	Gga.4636.1.S1_at9	7	5612.57142857143
Gga.4636.1.S1_at	Gga.4636.1.S1_at10	6.27272727272727	2735
Gga.4636.1.S1_at	Gga.4636.1.S1_at2	5.54545454545455	2437.85714285714
Gga.4636.1.S1_at	Gga.4636.1.S1_at6	4.54545454545455	2150.71428571429
Gga.4636.1.S1_at	Gga.4636.1.S1_at7	4.36363636363636	2007.85714285714
Gga.4636.1.S1_at	Gga.4636.1.S1_at8	4.18181818181818	2024.28571428571
Gga.4636.1.S1_at	Gga.4636.1.S1_at5	3.72727272727273	1935
Gga.4636.1.S1_at	Gga.4636.1.S1_at3	2.45454545454545	1523.57142857143
Gga.4636.1.S1_at	Gga.4636.1.S1_at11	2	1030.85714285714
Gga.4636.1.S1_at	Gga.4636.1.S1_at4	1.18181818181818	239.571428571429
Gga.4636.1.S1_at	Gga.4636.1.S1_at1	0.727272727272727	200.857142857143
GgaAffx.610.1.S1_at	GgaAffx.610.1.S1_at6	6.5	341.142857142857
GgaAffx.610.1.S1_at	GgaAffx.610.1.S1_at5	5.75	299.142857142857
GgaAffx.610.1.S1_at	GgaAffx.610.1.S1_at8	2.75	142.714285714286
GgaAffx.610.1.S1_at	GgaAffx.610.1.S1_at1	2.5	137.285714285714
Gga.11054.1.A1_at	Gga.11054.1.A1_at8	5.75	201.714285714286
Gga.11054.1.A1_at	Gga.11054.1.A1_at4	5.5	201.714285714286
Gga.11054.1.A1_at	Gga.11054.1.A1_at7	4.5	191
Gga.11054.1.A1_at	Gga.11054.1.A1_at9	1.75	137
Gga.5758.1.S1_s_at	Gga.5758.1.S1_s_at11	7	693.428571428571
Gga.5758.1.S1_s_at	Gga.5758.1.S1_s_at9	3.5	192.571428571429
Gga.17344.1.A1_at	Gga.17344.1.A1_at4	7	501.857142857143
Gga.17344.1.A1_at	Gga.17344.1.A1_at3	6.11111111111111	346.571428571429
Gga.17344.1.A1_at	Gga.17344.1.A1_at8	4.77777777777778	278.714285714286
Gga.17344.1.A1_at	Gga.17344.1.A1_at7	4.11111111111111	263.857142857143
Gga.17344.1.A1_at	Gga.17344.1.A1_at9	3.77777777777778	252.142857142857
Gga.17344.1.A1_at	Gga.17344.1.A1_at6	3.55555555555556	250.857142857143
Gga.17344.1.A1_at	Gga.17344.1.A1_at1	2.66666666666667	220.142857142857
Gga.17344.1.A1_at	Gga.17344.1.A1_at5	2	207.857142857143
Gga.17344.1.A1_at	Gga.17344.1.A1_at10	1	153.142857142857
Gga.5713.3.S1_a_at	Gga.5713.3.S1_a_at6	7	490.571428571429
Gga.5713.3.S1_a_at	Gga.5713.3.S1_a_at5	5.28571428571429	275.571428571429
Gga.5713.3.S1_a_at	Gga.5713.3.S1_a_at7	5.14285714285714	268.857142857143
Gga.5713.3.S1_a_at	Gga.5713.3.S1_a_at10	4.57142857142857	222.714285714286
Gga.5713.3.S1_a_at	Gga.5713.3.S1_a_at11	2.5	128.428571428571
Gga.5713.3.S1_a_at	Gga.5713.3.S1_a_at2	2.28571428571429	129.142857142857
Gga.5713.3.S1_a_at	Gga.5713.3.S1_a_at4	1.21428571428571	113.571428571429
Gga.284.1.S1_at	Gga.284.1.S1_at11	7	7385.85714285714
Gga.284.1.S1_at	Gga.284.1.S1_at7	6.125	2792.57142857143
Gga.284.1.S1_at	Gga.284.1.S1_at8	5.25	342.285714285714
Gga.284.1.S1_at	Gga.284.1.S1_at2	3.8125	208.571428571429
Gga.284.1.S1_at	Gga.284.1.S1_at9	3.25	207.714285714286
Gga.284.1.S1_at	Gga.284.1.S1_at6	2.9375	182.571428571429
Gga.284.1.S1_at	Gga.284.1.S1_at1	2.125	165
Gga.284.1.S1_at	Gga.284.1.S1_at3	1	131.142857142857
Gga.284.1.A1_at	Gga.284.1.A1_at5	7	1018.14285714286
Gga.284.1.A1_at	Gga.284.1.A1_at10	5.85714285714286	480
Gga.284.1.A1_at	Gga.284.1.A1_at11	5.14285714285714	372.714285714286
Gga.284.1.A1_at	Gga.284.1.A1_at1	4	249.285714285714
Gga.284.1.A1_at	Gga.284.1.A1_at6	2.85714285714286	142.571428571429
Gga.284.1.A1_at	Gga.284.1.A1_at8	1.85714285714286	119.857142857143
Gga.284.1.A1_at	Gga.284.1.A1_at4	1.28571428571429	99.5714285714286
Gga.4445.1.S1_at	Gga.4445.1.S1_at10	7	3307.71428571429
Gga.4445.1.S1_at	Gga.4445.1.S1_at6	6.3	1182
Gga.4445.1.S1_at	Gga.4445.1.S1_at7	5.6	946
Gga.4445.1.S1_at	Gga.4445.1.S1_at9	4.7	670.428571428571
Gga.4445.1.S1_at	Gga.4445.1.S1_at2	3.8	596.714285714286
Gga.4445.1.S1_at	Gga.4445.1.S1_at3	3.7	603.428571428571
Gga.4445.1.S1_at	Gga.4445.1.S1_at8	2.7	499.428571428571
Gga.4445.1.S1_at	Gga.4445.1.S1_at5	2.6	476.571428571429
Gga.4445.1.S1_at	Gga.4445.1.S1_at11	1.4	308.571428571429
Gga.4445.1.S1_at	Gga.4445.1.S1_at4	0.7	229.285714285714
GgaAffx.23982.1.S1_at	GgaAffx.23982.1.S1_at11	7	2500.57142857143
GgaAffx.23982.1.S1_at	GgaAffx.23982.1.S1_at7	5.875	881.142857142857
GgaAffx.23982.1.S1_at	GgaAffx.23982.1.S1_at6	4.875	685.428571428571
GgaAffx.23982.1.S1_at	GgaAffx.23982.1.S1_at8	4	638.571428571429
GgaAffx.23982.1.S1_at	GgaAffx.23982.1.S1_at2	3.75	571.285714285714
GgaAffx.23982.1.S1_at	GgaAffx.23982.1.S1_at3	2.75	457.428571428571
GgaAffx.23982.1.S1_at	GgaAffx.23982.1.S1_at9	2.375	453.428571428571
GgaAffx.23982.1.S1_at	GgaAffx.23982.1.S1_at1	0.875	199.142857142857
Gga.11739.1.S1_at	Gga.11739.1.S1_at2	7	299
Gga.11739.1.S1_at	Gga.11739.1.S1_at1	4.33333333333333	141.428571428571
Gga.11739.1.S1_at	Gga.11739.1.S1_at11	2.66666666666667	116.142857142857
GgaAffx.12989.1.S1_at	GgaAffx.12989.1.S1_at6	7	103.428571428571
GgaAffx.10740.1.S1_at	GgaAffx.10740.1.S1_at8	7	279.857142857143
GgaAffx.10740.1.S1_at	GgaAffx.10740.1.S1_at2	5.83333333333333	217.142857142857
GgaAffx.10740.1.S1_at	GgaAffx.10740.1.S1_at9	4.66666666666667	187.285714285714
GgaAffx.10740.1.S1_at	GgaAffx.10740.1.S1_at1	2.66666666666667	134.142857142857
GgaAffx.10740.1.S1_at	GgaAffx.10740.1.S1_at3	2.16666666666667	121.142857142857
GgaAffx.10740.1.S1_at	GgaAffx.10740.1.S1_at11	2.16666666666667	120.142857142857
Gga.11673.1.S1_s_at	Gga.11673.1.S1_s_at2	7	556.428571428571
Gga.11673.1.S1_s_at	Gga.11673.1.S1_s_at1	4.66666666666667	206.857142857143
Gga.11673.1.S1_s_at	Gga.11673.1.S1_s_at10	2.33333333333333	104.428571428571
Gga.7871.2.S1_s_at	Gga.7871.2.S1_s_at7	7	829.285714285714
Gga.7871.2.S1_s_at	Gga.7871.2.S1_s_at10	6	571
Gga.7871.2.S1_s_at	Gga.7871.2.S1_s_at9	4.57142857142857	339.714285714286
Gga.7871.2.S1_s_at	Gga.7871.2.S1_s_at2	4.28571428571429	311.285714285714
Gga.7871.2.S1_s_at	Gga.7871.2.S1_s_at3	3.14285714285714	247
Gga.7871.2.S1_s_at	Gga.7871.2.S1_s_at6	2	182
Gga.7871.2.S1_s_at	Gga.7871.2.S1_s_at1	1	121.285714285714
Gga.16120.1.S1_at	Gga.16120.1.S1_at5	6.88888888888889	342.857142857143
Gga.16120.1.S1_at	Gga.16120.1.S1_at2	6.22222222222222	273.571428571429
Gga.16120.1.S1_at	Gga.16120.1.S1_at3	5.11111111111111	216.714285714286
Gga.16120.1.S1_at	Gga.16120.1.S1_at6	4.27777777777778	197.857142857143
Gga.16120.1.S1_at	Gga.16120.1.S1_at11	3.83333333333333	196.142857142857
Gga.16120.1.S1_at	Gga.16120.1.S1_at7	3.44444444444444	186
Gga.16120.1.S1_at	Gga.16120.1.S1_at8	2.77777777777778	177.142857142857
Gga.16120.1.S1_at	Gga.16120.1.S1_at4	1.33333333333333	138.571428571429
Gga.16120.1.S1_at	Gga.16120.1.S1_at9	1.11111111111111	141.571428571429
GgaAffx.11152.1.S1_at	GgaAffx.11152.1.S1_at9	7	453.285714285714
GgaAffx.11152.1.S1_at	GgaAffx.11152.1.S1_at1	6.1	325.714285714286
GgaAffx.11152.1.S1_at	GgaAffx.11152.1.S1_at6	5.5	264.857142857143
GgaAffx.11152.1.S1_at	GgaAffx.11152.1.S1_at8	5.1	257.428571428571
GgaAffx.11152.1.S1_at	GgaAffx.11152.1.S1_at4	3.9	196.142857142857
GgaAffx.11152.1.S1_at	GgaAffx.11152.1.S1_at2	3.7	191.714285714286
GgaAffx.11152.1.S1_at	GgaAffx.11152.1.S1_at10	2.45	150.285714285714
GgaAffx.11152.1.S1_at	GgaAffx.11152.1.S1_at7	1.85	127.571428571429
GgaAffx.11152.1.S1_at	GgaAffx.11152.1.S1_at5	1.5	118.428571428571
GgaAffx.11152.1.S1_at	GgaAffx.11152.1.S1_at3	1.4	124
GgaAffx.927.1.S1_at	GgaAffx.927.1.S1_at4	7	1253.85714285714
GgaAffx.927.1.S1_at	GgaAffx.927.1.S1_at6	5.5	434.142857142857
GgaAffx.927.1.S1_at	GgaAffx.927.1.S1_at3	4.33333333333333	357.857142857143
GgaAffx.927.1.S1_at	GgaAffx.927.1.S1_at5	4.16666666666667	348.285714285714
GgaAffx.927.1.S1_at	GgaAffx.927.1.S1_at8	2	124.857142857143
GgaAffx.927.1.S1_at	GgaAffx.927.1.S1_at10	1.5	109
Gga.14883.1.S1_at	Gga.14883.1.S1_at4	7	234.714285714286
Gga.14883.1.S1_at	Gga.14883.1.S1_at6	4.33333333333333	154.714285714286
Gga.14883.1.S1_at	Gga.14883.1.S1_at10	2.66666666666667	106
RPTR-Gga-AY125353_at	RPTR-Gga-AY125353_at11	6.5	191.285714285714
RPTR-Gga-AY125353_at	RPTR-Gga-AY125353_at10	5.5	162
RPTR-Gga-AY125353_at	RPTR-Gga-AY125353_at7	4.66666666666667	152.857142857143
RPTR-Gga-AY125353_at	RPTR-Gga-AY125353_at3	3.66666666666667	135.714285714286
RPTR-Gga-AY125353_at	RPTR-Gga-AY125353_at1	2.83333333333333	126.571428571429
RPTR-Gga-AY125353_at	RPTR-Gga-AY125353_at8	1.33333333333333	101.857142857143
GgaAffx.25694.1.S1_s_at	GgaAffx.25694.1.S1_s_at10	7	5284.14285714286
GgaAffx.25694.1.S1_s_at	GgaAffx.25694.1.S1_s_at11	6.22222222222222	1597.71428571429
GgaAffx.25694.1.S1_s_at	GgaAffx.25694.1.S1_s_at2	5.44444444444444	645.714285714286
GgaAffx.25694.1.S1_s_at	GgaAffx.25694.1.S1_s_at7	4.11111111111111	400
GgaAffx.25694.1.S1_s_at	GgaAffx.25694.1.S1_s_at5	3.83333333333333	331.285714285714
GgaAffx.25694.1.S1_s_at	GgaAffx.25694.1.S1_s_at9	3.16666666666667	280.571428571429
GgaAffx.25694.1.S1_s_at	GgaAffx.25694.1.S1_s_at1	2.77777777777778	277.285714285714
GgaAffx.25694.1.S1_s_at	GgaAffx.25694.1.S1_s_at6	1.66666666666667	182.142857142857
GgaAffx.25694.1.S1_s_at	GgaAffx.25694.1.S1_s_at4	0.777777777777778	118.142857142857
Gga.18656.1.S1_at	Gga.18656.1.S1_at11	7	581.714285714286
Gga.18656.1.S1_at	Gga.18656.1.S1_at4	6.125	363.285714285714
Gga.18656.1.S1_at	Gga.18656.1.S1_at8	4.625	191.142857142857
Gga.18656.1.S1_at	Gga.18656.1.S1_at10	4	173.857142857143
Gga.18656.1.S1_at	Gga.18656.1.S1_at5	4	166.714285714286
Gga.18656.1.S1_at	Gga.18656.1.S1_at2	2.5	139.857142857143
Gga.18656.1.S1_at	Gga.18656.1.S1_at3	2	134.142857142857
Gga.18656.1.S1_at	Gga.18656.1.S1_at1	1.25	119.714285714286
Gga.1480.1.S1_at	Gga.1480.1.S1_at9	7	250.857142857143
Gga.1480.1.S1_at	Gga.1480.1.S1_at11	4.91666666666667	135.285714285714
Gga.1480.1.S1_at	Gga.1480.1.S1_at5	4.58333333333333	130.428571428571
Gga.1480.1.S1_at	Gga.1480.1.S1_at2	3.83333333333333	129.571428571429
Gga.1480.1.S1_at	Gga.1480.1.S1_at3	2.66666666666667	113.571428571429
Gga.1480.1.S1_at	Gga.1480.1.S1_at1	1.5	101
GgaAffx.8056.1.S1_at	GgaAffx.8056.1.S1_at6	6.83333333333333	438
GgaAffx.8056.1.S1_at	GgaAffx.8056.1.S1_at8	6	364.857142857143
GgaAffx.8056.1.S1_at	GgaAffx.8056.1.S1_at3	4.66666666666667	225.714285714286
GgaAffx.8056.1.S1_at	GgaAffx.8056.1.S1_at5	2.83333333333333	137.428571428571
GgaAffx.8056.1.S1_at	GgaAffx.8056.1.S1_at2	2.83333333333333	150.285714285714
GgaAffx.8056.1.S1_at	GgaAffx.8056.1.S1_at7	1.33333333333333	115.285714285714
Gga.13868.1.S1_at	Gga.13868.1.S1_at10	7	1564
Gga.13868.1.S1_at	Gga.13868.1.S1_at8	5.6	489.571428571429
Gga.13868.1.S1_at	Gga.13868.1.S1_at4	4.2	264.428571428571
Gga.13868.1.S1_at	Gga.13868.1.S1_at7	2.8	137.428571428571
Gga.13868.1.S1_at	Gga.13868.1.S1_at2	1.4	110.428571428571
GgaAffx.10817.1.A1_at	GgaAffx.10817.1.A1_at10	7	361.714285714286
GgaAffx.10817.1.A1_at	GgaAffx.10817.1.A1_at8	5	156.285714285714
GgaAffx.10817.1.A1_at	GgaAffx.10817.1.A1_at4	4.6	139
GgaAffx.10817.1.A1_at	GgaAffx.10817.1.A1_at9	2.4	106.285714285714
GgaAffx.10817.1.A1_at	GgaAffx.10817.1.A1_at7	2	99.4285714285714
Gga.5674.3.S1_at	Gga.5674.3.S1_at9	7	262.428571428571
Gga.5674.3.S1_at	Gga.5674.3.S1_at11	4.8	171.285714285714
Gga.5674.3.S1_at	Gga.5674.3.S1_at10	4	157
Gga.5674.3.S1_at	Gga.5674.3.S1_at1	3.6	145
Gga.5674.3.S1_at	Gga.5674.3.S1_at3	1.6	113
GgaAffx.1763.3.S1_s_at	GgaAffx.1763.3.S1_s_at1	6.55555555555556	299.571428571429
GgaAffx.1763.3.S1_s_at	GgaAffx.1763.3.S1_s_at4	6.44444444444444	253
GgaAffx.1763.3.S1_s_at	GgaAffx.1763.3.S1_s_at6	5	191.142857142857
GgaAffx.1763.3.S1_s_at	GgaAffx.1763.3.S1_s_at7	4.61111111111111	189.142857142857
GgaAffx.1763.3.S1_s_at	GgaAffx.1763.3.S1_s_at5	3.83333333333333	176.142857142857
GgaAffx.1763.3.S1_s_at	GgaAffx.1763.3.S1_s_at2	3.77777777777778	172.571428571429
GgaAffx.1763.3.S1_s_at	GgaAffx.1763.3.S1_s_at3	2	127.714285714286
GgaAffx.1763.3.S1_s_at	GgaAffx.1763.3.S1_s_at8	1.44444444444444	113.142857142857
GgaAffx.1763.3.S1_s_at	GgaAffx.1763.3.S1_s_at9	1.33333333333333	108.142857142857
Gga.6272.1.S1_a_at	Gga.6272.1.S1_a_at11	7	2763.28571428571
Gga.6272.1.S1_a_at	Gga.6272.1.S1_a_at8	6.22222222222222	2069.42857142857
Gga.6272.1.S1_a_at	Gga.6272.1.S1_a_at10	5.44444444444444	1285.28571428571
Gga.6272.1.S1_a_at	Gga.6272.1.S1_a_at6	4.66666666666667	937.142857142857
Gga.6272.1.S1_a_at	Gga.6272.1.S1_a_at4	3.77777777777778	553
Gga.6272.1.S1_a_at	Gga.6272.1.S1_a_at5	3.22222222222222	463.857142857143
Gga.6272.1.S1_a_at	Gga.6272.1.S1_a_at9	2.33333333333333	354.857142857143
Gga.6272.1.S1_a_at	Gga.6272.1.S1_a_at7	1.55555555555556	266.142857142857
Gga.6272.1.S1_a_at	Gga.6272.1.S1_a_at3	0.777777777777778	166.142857142857
Gga.12896.1.S1_s_at	Gga.12896.1.S1_s_at9	7	620
Gga.12896.1.S1_s_at	Gga.12896.1.S1_s_at10	5.83333333333333	401.714285714286
Gga.12896.1.S1_s_at	Gga.12896.1.S1_s_at2	4.16666666666667	240.714285714286
Gga.12896.1.S1_s_at	Gga.12896.1.S1_s_at8	4	231.142857142857
Gga.12896.1.S1_s_at	Gga.12896.1.S1_s_at7	2	164
Gga.12896.1.S1_s_at	Gga.12896.1.S1_s_at11	1.5	141.571428571429
Gga.4480.1.S1_at	Gga.4480.1.S1_at6	6.8	1114.71428571429
Gga.4480.1.S1_at	Gga.4480.1.S1_at10	6.5	879
Gga.4480.1.S1_at	Gga.4480.1.S1_at2	5.6	478.571428571429
Gga.4480.1.S1_at	Gga.4480.1.S1_at8	4.6	374.714285714286
Gga.4480.1.S1_at	Gga.4480.1.S1_at4	4.15	346.714285714286
Gga.4480.1.S1_at	Gga.4480.1.S1_at5	3.3	311.428571428571
Gga.4480.1.S1_at	Gga.4480.1.S1_at11	2.9	283.714285714286
Gga.4480.1.S1_at	Gga.4480.1.S1_at9	2	238.285714285714
Gga.4480.1.S1_at	Gga.4480.1.S1_at7	1.85	236.142857142857
Gga.4480.1.S1_at	Gga.4480.1.S1_at1	0.8	193.285714285714
GgaAffx.26088.2.S1_s_at	GgaAffx.26088.2.S1_s_at1	7	1179.14285714286
GgaAffx.26088.2.S1_s_at	GgaAffx.26088.2.S1_s_at9	4.33333333333333	229.142857142857
GgaAffx.26088.2.S1_s_at	GgaAffx.26088.2.S1_s_at5	2.66666666666667	177.571428571429
GgaAffx.26197.1.S1_at	GgaAffx.26197.1.S1_at2	7	855.142857142857
GgaAffx.26197.1.S1_at	GgaAffx.26197.1.S1_at7	5.85714285714286	297.714285714286
GgaAffx.26197.1.S1_at	GgaAffx.26197.1.S1_at9	4.85714285714286	242.714285714286
GgaAffx.26197.1.S1_at	GgaAffx.26197.1.S1_at8	3.57142857142857	160.428571428571
GgaAffx.26197.1.S1_at	GgaAffx.26197.1.S1_at3	2.85714285714286	136.142857142857
GgaAffx.26197.1.S1_at	GgaAffx.26197.1.S1_at10	2.28571428571429	123
GgaAffx.26197.1.S1_at	GgaAffx.26197.1.S1_at6	1.57142857142857	109.428571428571
Gga.18194.1.S1_at	Gga.18194.1.S1_at11	6.8	967.285714285714
Gga.18194.1.S1_at	Gga.18194.1.S1_at6	5.2	711.428571428571
Gga.18194.1.S1_at	Gga.18194.1.S1_at4	4	628
Gga.18194.1.S1_at	Gga.18194.1.S1_at5	3.6	644
Gga.18194.1.S1_at	Gga.18194.1.S1_at3	1.4	236.571428571429
GgaAffx.2737.1.S1_s_at	GgaAffx.2737.1.S1_s_at6	7	949
GgaAffx.2737.1.S1_s_at	GgaAffx.2737.1.S1_s_at2	5.71428571428571	353.714285714286
GgaAffx.2737.1.S1_s_at	GgaAffx.2737.1.S1_s_at3	5.14285714285714	309.571428571429
GgaAffx.2737.1.S1_s_at	GgaAffx.2737.1.S1_s_at4	4	182.285714285714
GgaAffx.2737.1.S1_s_at	GgaAffx.2737.1.S1_s_at7	2.14285714285714	131.142857142857
GgaAffx.2737.1.S1_s_at	GgaAffx.2737.1.S1_s_at1	2	131.714285714286
GgaAffx.2737.1.S1_s_at	GgaAffx.2737.1.S1_s_at9	2	142.428571428571
Gga.9653.2.S1_a_at	Gga.9653.2.S1_a_at8	7	223.142857142857
Gga.9653.2.S1_a_at	Gga.9653.2.S1_a_at3	3.5	168.571428571429
Gga.2464.1.S1_at	Gga.2464.1.S1_at4	6.5	760.428571428571
Gga.2464.1.S1_at	Gga.2464.1.S1_at9	6.33333333333333	777.285714285714
Gga.2464.1.S1_at	Gga.2464.1.S1_at1	4.5	405.428571428571
Gga.2464.1.S1_at	Gga.2464.1.S1_at2	3.33333333333333	312.428571428571
Gga.2464.1.S1_at	Gga.2464.1.S1_at11	2.66666666666667	253
Gga.2464.1.S1_at	Gga.2464.1.S1_at7	1.16666666666667	128.857142857143
Gga.14364.1.S1_at	Gga.14364.1.S1_at10	7	3140.28571428571
Gga.14364.1.S1_at	Gga.14364.1.S1_at9	6.3	2272
Gga.14364.1.S1_at	Gga.14364.1.S1_at11	5.6	904
Gga.14364.1.S1_at	Gga.14364.1.S1_at8	4.9	729.857142857143
Gga.14364.1.S1_at	Gga.14364.1.S1_at7	3.9	500
Gga.14364.1.S1_at	Gga.14364.1.S1_at6	3.8	497.714285714286
Gga.14364.1.S1_at	Gga.14364.1.S1_at1	2.8	202.714285714286
Gga.14364.1.S1_at	Gga.14364.1.S1_at5	1.8	155.285714285714
Gga.14364.1.S1_at	Gga.14364.1.S1_at4	1.7	158.142857142857
Gga.14364.1.S1_at	Gga.14364.1.S1_at3	0.7	123.571428571429
GgaAffx.10973.1.S1_at	GgaAffx.10973.1.S1_at2	7	882.714285714286
GgaAffx.10973.1.S1_at	GgaAffx.10973.1.S1_at3	5.33333333333333	214.428571428571
GgaAffx.10973.1.S1_at	GgaAffx.10973.1.S1_at11	4.33333333333333	196.428571428571
GgaAffx.10973.1.S1_at	GgaAffx.10973.1.S1_at8	4.16666666666667	197.428571428571
GgaAffx.10973.1.S1_at	GgaAffx.10973.1.S1_at1	2	125.285714285714
GgaAffx.10973.1.S1_at	GgaAffx.10973.1.S1_at4	1.66666666666667	122.571428571429
Gga.13006.1.S1_at	Gga.13006.1.S1_at9	6.57142857142857	241
Gga.13006.1.S1_at	Gga.13006.1.S1_at6	5.85714285714286	224.142857142857
Gga.13006.1.S1_at	Gga.13006.1.S1_at11	5.57142857142857	205.428571428571
Gga.13006.1.S1_at	Gga.13006.1.S1_at5	3.14285714285714	155.714285714286
Gga.13006.1.S1_at	Gga.13006.1.S1_at2	3	151.142857142857
Gga.13006.1.S1_at	Gga.13006.1.S1_at8	2.85714285714286	151.428571428571
Gga.13006.1.S1_at	Gga.13006.1.S1_at1	1	113.142857142857
GgaAffx.1350.2.S1_s_at	GgaAffx.1350.2.S1_s_at1	6.33333333333333	181.285714285714
GgaAffx.1350.2.S1_s_at	GgaAffx.1350.2.S1_s_at4	5.33333333333333	157
GgaAffx.1350.2.S1_s_at	GgaAffx.1350.2.S1_s_at2	2.33333333333333	103.714285714286
GgaAffx.24477.1.S1_at	GgaAffx.24477.1.S1_at5	7	1509.85714285714
GgaAffx.24477.1.S1_at	GgaAffx.24477.1.S1_at1	6.3	295
GgaAffx.24477.1.S1_at	GgaAffx.24477.1.S1_at8	5.5	220.428571428571
GgaAffx.24477.1.S1_at	GgaAffx.24477.1.S1_at6	3.95	176.857142857143
GgaAffx.24477.1.S1_at	GgaAffx.24477.1.S1_at11	3.6	168.714285714286
GgaAffx.24477.1.S1_at	GgaAffx.24477.1.S1_at9	3.15	160.857142857143
GgaAffx.24477.1.S1_at	GgaAffx.24477.1.S1_at3	3	158.857142857143
GgaAffx.24477.1.S1_at	GgaAffx.24477.1.S1_at10	2.75	146
GgaAffx.24477.1.S1_at	GgaAffx.24477.1.S1_at2	2.5	139.571428571429
GgaAffx.24477.1.S1_at	GgaAffx.24477.1.S1_at7	0.75	109.285714285714
GgaAffx.141.1.S1_at	GgaAffx.141.1.S1_at8	6.625	473.142857142857
GgaAffx.141.1.S1_at	GgaAffx.141.1.S1_at11	6.25	445.428571428571
GgaAffx.141.1.S1_at	GgaAffx.141.1.S1_at9	5.25	406.857142857143
GgaAffx.141.1.S1_at	GgaAffx.141.1.S1_at10	4.625	355.714285714286
GgaAffx.141.1.S1_at	GgaAffx.141.1.S1_at1	3.5	283.571428571429
GgaAffx.141.1.S1_at	GgaAffx.141.1.S1_at5	2.25	157.285714285714
GgaAffx.141.1.S1_at	GgaAffx.141.1.S1_at7	1.875	153.142857142857
GgaAffx.141.1.S1_at	GgaAffx.141.1.S1_at4	1.125	130.571428571429
Gga.16656.1.S1_at	Gga.16656.1.S1_at2	7	1975.42857142857
Gga.16656.1.S1_at	Gga.16656.1.S1_at10	4.33333333333333	552.428571428571
Gga.16656.1.S1_at	Gga.16656.1.S1_at11	2.66666666666667	517.142857142857
Gga.2734.1.S3_at	Gga.2734.1.S3_at3	6.5	284.142857142857
Gga.2734.1.S3_at	Gga.2734.1.S3_at2	6.16666666666667	266.857142857143
Gga.2734.1.S3_at	Gga.2734.1.S3_at6	4.83333333333333	225
Gga.2734.1.S3_at	Gga.2734.1.S3_at4	3.33333333333333	182.142857142857
Gga.2734.1.S3_at	Gga.2734.1.S3_at7	2.33333333333333	154.857142857143
Gga.2734.1.S3_at	Gga.2734.1.S3_at9	1.33333333333333	127.142857142857
GgaAffx.4921.3.S1_s_at	GgaAffx.4921.3.S1_s_at11	7	281.857142857143
GgaAffx.4921.3.S1_s_at	GgaAffx.4921.3.S1_s_at7	5.83333333333333	174.857142857143
GgaAffx.4921.3.S1_s_at	GgaAffx.4921.3.S1_s_at6	3.66666666666667	130.857142857143
GgaAffx.4921.3.S1_s_at	GgaAffx.4921.3.S1_s_at5	3.41666666666667	131.714285714286
GgaAffx.4921.3.S1_s_at	GgaAffx.4921.3.S1_s_at2	3.25	133.714285714286
GgaAffx.4921.3.S1_s_at	GgaAffx.4921.3.S1_s_at4	1.33333333333333	112.285714285714
GgaAffx.25502.2.S1_at	GgaAffx.25502.2.S1_at11	7	500
GgaAffx.25502.2.S1_at	GgaAffx.25502.2.S1_at4	3.5	119.285714285714
Gga.15314.1.S1_at	Gga.15314.1.S1_at7	7	175.428571428571
Gga.15314.1.S1_at	Gga.15314.1.S1_at5	3.875	119.714285714286
Gga.15314.1.S1_at	Gga.15314.1.S1_at1	3.625	113.857142857143
Gga.15314.1.S1_at	Gga.15314.1.S1_at4	3	114.571428571429
GgaAffx.2199.1.S1_at	GgaAffx.2199.1.S1_at1	5.83333333333333	138.714285714286
GgaAffx.2199.1.S1_at	GgaAffx.2199.1.S1_at10	5.5	126.857142857143
GgaAffx.2199.1.S1_at	GgaAffx.2199.1.S1_at9	2.66666666666667	110.857142857143
Gga.15512.1.S1_at	Gga.15512.1.S1_at6	7	2023.14285714286
Gga.15512.1.S1_at	Gga.15512.1.S1_at8	5.33333333333333	498.285714285714
Gga.15512.1.S1_at	Gga.15512.1.S1_at4	5.16666666666667	482.285714285714
Gga.15512.1.S1_at	Gga.15512.1.S1_at3	3.33333333333333	296.571428571429
Gga.15512.1.S1_at	Gga.15512.1.S1_at9	2.33333333333333	243.857142857143
Gga.15512.1.S1_at	Gga.15512.1.S1_at2	1.33333333333333	190.714285714286
Gga.9782.1.S1_at	Gga.9782.1.S1_at10	6.88888888888889	678.285714285714
Gga.9782.1.S1_at	Gga.9782.1.S1_at1	6.22222222222222	548.714285714286
Gga.9782.1.S1_at	Gga.9782.1.S1_at8	5.55555555555556	403.285714285714
Gga.9782.1.S1_at	Gga.9782.1.S1_at3	4.66666666666667	230
Gga.9782.1.S1_at	Gga.9782.1.S1_at11	3.44444444444444	161.142857142857
Gga.9782.1.S1_at	Gga.9782.1.S1_at7	3	140.142857142857
Gga.9782.1.S1_at	Gga.9782.1.S1_at2	2.11111111111111	116.142857142857
Gga.9782.1.S1_at	Gga.9782.1.S1_at4	1.66666666666667	110.857142857143
Gga.9782.1.S1_at	Gga.9782.1.S1_at9	1.44444444444444	108
GgaAffx.1744.1.S1_at	GgaAffx.1744.1.S1_at5	7	652.285714285714
GgaAffx.1744.1.S1_at	GgaAffx.1744.1.S1_at10	5.875	328.571428571429
GgaAffx.1744.1.S1_at	GgaAffx.1744.1.S1_at11	5.5	283
GgaAffx.1744.1.S1_at	GgaAffx.1744.1.S1_at7	3.625	171.571428571429
GgaAffx.1744.1.S1_at	GgaAffx.1744.1.S1_at2	3	159.714285714286
GgaAffx.1744.1.S1_at	GgaAffx.1744.1.S1_at6	2.6875	147.857142857143
GgaAffx.1744.1.S1_at	GgaAffx.1744.1.S1_at3	2.625	153
GgaAffx.1744.1.S1_at	GgaAffx.1744.1.S1_at4	1.1875	114.428571428571
Gga.16055.1.S1_at	Gga.16055.1.S1_at5	6.66666666666667	405.714285714286
Gga.16055.1.S1_at	Gga.16055.1.S1_at1	5	320.285714285714
Gga.16055.1.S1_at	Gga.16055.1.S1_at3	2.33333333333333	158.571428571429
Gga.7373.1.S1_a_at	Gga.7373.1.S1_a_at3	7	5084.71428571429
Gga.7373.1.S1_a_at	Gga.7373.1.S1_a_at11	5.75	2092.71428571429
Gga.7373.1.S1_a_at	Gga.7373.1.S1_a_at5	5	1639.28571428571
Gga.7373.1.S1_a_at	Gga.7373.1.S1_a_at2	4.75	1785
Gga.7373.1.S1_a_at	Gga.7373.1.S1_a_at6	3.75	1183.14285714286
Gga.7373.1.S1_a_at	Gga.7373.1.S1_a_at4	2.25	270.857142857143
Gga.7373.1.S1_a_at	Gga.7373.1.S1_a_at1	2.125	313.285714285714
Gga.7373.1.S1_a_at	Gga.7373.1.S1_a_at10	0.875	107.714285714286
Gga.16061.1.A1_at	Gga.16061.1.A1_at7	7	2200
Gga.16061.1.A1_at	Gga.16061.1.A1_at11	3.5	231.142857142857
GgaAffx.20550.1.S1_s_at	GgaAffx.20550.1.S1_s_at10	7	348.285714285714
GgaAffx.20550.1.S1_s_at	GgaAffx.20550.1.S1_s_at6	5.25	166.142857142857
GgaAffx.20550.1.S1_s_at	GgaAffx.20550.1.S1_s_at9	2.75	124.142857142857
GgaAffx.20550.1.S1_s_at	GgaAffx.20550.1.S1_s_at7	2.5	109.285714285714
Gga.9807.1.S1_at	Gga.9807.1.S1_at3	7	2212.71428571429
Gga.9807.1.S1_at	Gga.9807.1.S1_at1	5.66666666666667	580.714285714286
Gga.9807.1.S1_at	Gga.9807.1.S1_at2	4.5	404.142857142857
Gga.9807.1.S1_at	Gga.9807.1.S1_at8	3.83333333333333	302
Gga.9807.1.S1_at	Gga.9807.1.S1_at6	2.16666666666667	137.142857142857
Gga.9807.1.S1_at	Gga.9807.1.S1_at7	1.33333333333333	116.428571428571
Gga.5845.1.S1_at	Gga.5845.1.S1_at7	7	1311.85714285714
Gga.5845.1.S1_at	Gga.5845.1.S1_at9	6	465
Gga.5845.1.S1_at	Gga.5845.1.S1_at11	5.44444444444444	338
Gga.5845.1.S1_at	Gga.5845.1.S1_at1	4.77777777777778	286.714285714286
Gga.5845.1.S1_at	Gga.5845.1.S1_at5	3.27777777777778	194.857142857143
Gga.5845.1.S1_at	Gga.5845.1.S1_at2	3.05555555555556	186.571428571429
Gga.5845.1.S1_at	Gga.5845.1.S1_at6	2.77777777777778	182.714285714286
Gga.5845.1.S1_at	Gga.5845.1.S1_at3	1.88888888888889	147
Gga.5845.1.S1_at	Gga.5845.1.S1_at8	0.777777777777778	110.428571428571
Gga.11646.1.S1_at	Gga.11646.1.S1_at3	7	338.714285714286
Gga.11646.1.S1_at	Gga.11646.1.S1_at4	3.5	163.428571428571
Gga.18244.1.S1_at	Gga.18244.1.S1_at6	7	1222.42857142857
Gga.18244.1.S1_at	Gga.18244.1.S1_at5	6.22222222222222	378.714285714286
Gga.18244.1.S1_at	Gga.18244.1.S1_at11	5.44444444444444	302.142857142857
Gga.18244.1.S1_at	Gga.18244.1.S1_at9	4.61111111111111	236.285714285714
Gga.18244.1.S1_at	Gga.18244.1.S1_at2	3.55555555555556	169.142857142857
Gga.18244.1.S1_at	Gga.18244.1.S1_at4	3.38888888888889	168.142857142857
Gga.18244.1.S1_at	Gga.18244.1.S1_at8	2	128.571428571429
Gga.18244.1.S1_at	Gga.18244.1.S1_at3	1.44444444444444	114.571428571429
Gga.18244.1.S1_at	Gga.18244.1.S1_at7	1.33333333333333	113.857142857143
Gga.5566.2.S1_at	Gga.5566.2.S1_at4	7	2398
Gga.5566.2.S1_at	Gga.5566.2.S1_at5	5.25	235
Gga.5566.2.S1_at	Gga.5566.2.S1_at8	3	109.857142857143
Gga.5566.2.S1_at	Gga.5566.2.S1_at3	2.25	113
GgaAffx.7522.1.S1_s_at	GgaAffx.7522.1.S1_s_at9	6.4	387.285714285714
GgaAffx.7522.1.S1_s_at	GgaAffx.7522.1.S1_s_at6	5.2	309.142857142857
GgaAffx.7522.1.S1_s_at	GgaAffx.7522.1.S1_s_at4	5.2	282
GgaAffx.7522.1.S1_s_at	GgaAffx.7522.1.S1_s_at8	2.6	137
GgaAffx.7522.1.S1_s_at	GgaAffx.7522.1.S1_s_at11	1.6	132.571428571429
Gga.12671.1.S1_at	Gga.12671.1.S1_at6	7	799.571428571429
Gga.12671.1.S1_at	Gga.12671.1.S1_at9	4	135.142857142857
Gga.12671.1.S1_at	Gga.12671.1.S1_at8	3	127
GgaAffx.2232.1.A1_at	GgaAffx.2232.1.A1_at11	6	221
GgaAffx.2232.1.A1_at	GgaAffx.2232.1.A1_at6	4.5	196
Gga.13491.1.S1_at	Gga.13491.1.S1_at4	6.75	196.142857142857
Gga.13491.1.S1_at	Gga.13491.1.S1_at6	4.5	154.428571428571
Gga.13491.1.S1_at	Gga.13491.1.S1_at7	3.25	122.428571428571
Gga.13491.1.S1_at	Gga.13491.1.S1_at11	3	116.142857142857
Gga.3441.3.S1_at	Gga.3441.3.S1_at9	7	325.857142857143
Gga.3441.3.S1_at	Gga.3441.3.S1_at11	3.5	156.285714285714
GgaAffx.20909.1.S1_at	GgaAffx.20909.1.S1_at8	7	269
GgaAffx.20909.1.S1_at	GgaAffx.20909.1.S1_at3	4.66666666666667	231.142857142857
GgaAffx.20909.1.S1_at	GgaAffx.20909.1.S1_at9	2.33333333333333	146
GgaAffx.4620.2.S1_s_at	GgaAffx.4620.2.S1_s_at7	7	1340.42857142857
GgaAffx.4620.2.S1_s_at	GgaAffx.4620.2.S1_s_at6	5.75	526.714285714286
GgaAffx.4620.2.S1_s_at	GgaAffx.4620.2.S1_s_at10	4.375	449.857142857143
GgaAffx.4620.2.S1_s_at	GgaAffx.4620.2.S1_s_at9	4	434
GgaAffx.4620.2.S1_s_at	GgaAffx.4620.2.S1_s_at11	3.875	396.714285714286
GgaAffx.4620.2.S1_s_at	GgaAffx.4620.2.S1_s_at1	3.875	419.714285714286
GgaAffx.4620.2.S1_s_at	GgaAffx.4620.2.S1_s_at5	1.5	220.571428571429
GgaAffx.4620.2.S1_s_at	GgaAffx.4620.2.S1_s_at3	1.125	210
Gga.17229.1.S1_at	Gga.17229.1.S1_at11	7	384.571428571429
Gga.17229.1.S1_at	Gga.17229.1.S1_at1	3.5	122.142857142857
Gga.7658.1.S1_at	Gga.7658.1.S1_at1	6.83333333333333	249.571428571429
Gga.7658.1.S1_at	Gga.7658.1.S1_at10	6	209.571428571429
Gga.7658.1.S1_at	Gga.7658.1.S1_at9	3.83333333333333	170.714285714286
Gga.7658.1.S1_at	Gga.7658.1.S1_at7	3.16666666666667	148
Gga.7658.1.S1_at	Gga.7658.1.S1_at5	2.66666666666667	128.714285714286
Gga.7658.1.S1_at	Gga.7658.1.S1_at6	2	118.571428571429
GgaAffx.6988.1.S1_at	GgaAffx.6988.1.S1_at9	6.16666666666667	199.285714285714
GgaAffx.6988.1.S1_at	GgaAffx.6988.1.S1_at4	5.5	185
GgaAffx.6988.1.S1_at	GgaAffx.6988.1.S1_at5	2.33333333333333	104.285714285714
Gga.1137.1.S1_at	Gga.1137.1.S1_at8	7	183.714285714286
GgaAffx.5464.1.S1_at	GgaAffx.5464.1.S1_at11	7	716
GgaAffx.5464.1.S1_at	GgaAffx.5464.1.S1_at7	5	277.714285714286
GgaAffx.5464.1.S1_at	GgaAffx.5464.1.S1_at8	4.66666666666667	261
GgaAffx.5464.1.S1_at	GgaAffx.5464.1.S1_at9	4.33333333333333	259.142857142857
GgaAffx.5464.1.S1_at	GgaAffx.5464.1.S1_at6	2.16666666666667	141.142857142857
GgaAffx.5464.1.S1_at	GgaAffx.5464.1.S1_at10	1.33333333333333	119.714285714286
GgaAffx.22009.1.S1_s_at	GgaAffx.22009.1.S1_s_at11	7	430.285714285714
GgaAffx.22009.1.S1_s_at	GgaAffx.22009.1.S1_s_at2	5.6	254.857142857143
GgaAffx.22009.1.S1_s_at	GgaAffx.22009.1.S1_s_at6	4.2	152.142857142857
GgaAffx.22009.1.S1_s_at	GgaAffx.22009.1.S1_s_at5	2.1	107.285714285714
GgaAffx.22009.1.S1_s_at	GgaAffx.22009.1.S1_s_at7	2.1	108.285714285714
Gga.1451.1.S1_at	Gga.1451.1.S1_at3	6.66666666666667	167.714285714286
Gga.1451.1.S1_at	Gga.1451.1.S1_at5	5.5	159.857142857143
Gga.1451.1.S1_at	Gga.1451.1.S1_at2	4.41666666666667	140.714285714286
Gga.1451.1.S1_at	Gga.1451.1.S1_at7	3.58333333333333	123.571428571429
Gga.1451.1.S1_at	Gga.1451.1.S1_at6	3	119.714285714286
Gga.1451.1.S1_at	Gga.1451.1.S1_at1	1.33333333333333	107.428571428571
NC-005264.CDS36.S1_at	NC-005264.CDS36.S1_at4	6.6	204.857142857143
NC-005264.CDS36.S1_at	NC-005264.CDS36.S1_at1	5	167.857142857143
NC-005264.CDS36.S1_at	NC-005264.CDS36.S1_at10	5	172
NC-005264.CDS36.S1_at	NC-005264.CDS36.S1_at9	3	134.571428571429
NC-005264.CDS36.S1_at	NC-005264.CDS36.S1_at8	1.4	101.571428571429
Gga.6025.1.S1_s_at	Gga.6025.1.S1_s_at1	7	784.285714285714
Gga.6025.1.S1_s_at	Gga.6025.1.S1_s_at2	5.71428571428571	318.857142857143
Gga.6025.1.S1_s_at	Gga.6025.1.S1_s_at4	5.14285714285714	278.714285714286
Gga.6025.1.S1_s_at	Gga.6025.1.S1_s_at9	4.14285714285714	219.142857142857
Gga.6025.1.S1_s_at	Gga.6025.1.S1_s_at7	2.57142857142857	166.285714285714
Gga.6025.1.S1_s_at	Gga.6025.1.S1_s_at6	1.85714285714286	149.285714285714
Gga.6025.1.S1_s_at	Gga.6025.1.S1_s_at3	1.57142857142857	139.571428571429
GgaAffx.6428.1.S1_at	GgaAffx.6428.1.S1_at11	7	590.428571428571
GgaAffx.6428.1.S1_at	GgaAffx.6428.1.S1_at9	4.33333333333333	212.285714285714
GgaAffx.6428.1.S1_at	GgaAffx.6428.1.S1_at4	2.66666666666667	176
GgaAffx.21558.1.S1_s_at	GgaAffx.21558.1.S1_s_at11	6.55555555555556	2387.85714285714
GgaAffx.21558.1.S1_s_at	GgaAffx.21558.1.S1_s_at9	6.44444444444444	2293.71428571429
GgaAffx.21558.1.S1_s_at	GgaAffx.21558.1.S1_s_at10	5.66666666666667	2141.14285714286
GgaAffx.21558.1.S1_s_at	GgaAffx.21558.1.S1_s_at8	4.66666666666667	862.142857142857
GgaAffx.21558.1.S1_s_at	GgaAffx.21558.1.S1_s_at1	3.44444444444444	421.142857142857
GgaAffx.21558.1.S1_s_at	GgaAffx.21558.1.S1_s_at4	3	380.571428571429
GgaAffx.21558.1.S1_s_at	GgaAffx.21558.1.S1_s_at3	2.55555555555556	335.714285714286
GgaAffx.21558.1.S1_s_at	GgaAffx.21558.1.S1_s_at5	1.88888888888889	290.142857142857
GgaAffx.21558.1.S1_s_at	GgaAffx.21558.1.S1_s_at2	0.777777777777778	148.142857142857
GgaAffx.12591.1.S1_at	GgaAffx.12591.1.S1_at10	6.2	365.142857142857
GgaAffx.12591.1.S1_at	GgaAffx.12591.1.S1_at9	6.2	365.142857142857
GgaAffx.12591.1.S1_at	GgaAffx.12591.1.S1_at8	4.4	297.285714285714
GgaAffx.12591.1.S1_at	GgaAffx.12591.1.S1_at7	2.8	172.285714285714
GgaAffx.12591.1.S1_at	GgaAffx.12591.1.S1_at1	1.4	123.714285714286
GgaAffx.24321.1.S1_at	GgaAffx.24321.1.S1_at11	5.25	413
GgaAffx.24321.1.S1_at	GgaAffx.24321.1.S1_at10	5	413.142857142857
GgaAffx.24321.1.S1_at	GgaAffx.24321.1.S1_at9	4.25	376.142857142857
GgaAffx.24321.1.S1_at	GgaAffx.24321.1.S1_at7	3	359.714285714286
Gga.13830.1.S1_at	Gga.13830.1.S1_at7	7	520.142857142857
Gga.13830.1.S1_at	Gga.13830.1.S1_at3	5.6	460.285714285714
Gga.13830.1.S1_at	Gga.13830.1.S1_at1	3.9	170.142857142857
Gga.13830.1.S1_at	Gga.13830.1.S1_at9	2.7	137.857142857143
Gga.13830.1.S1_at	Gga.13830.1.S1_at2	1.8	122.142857142857
GgaAffx.12061.1.S1_s_at	GgaAffx.12061.1.S1_s_at5	7	1427
GgaAffx.12061.1.S1_s_at	GgaAffx.12061.1.S1_s_at7	6	920.285714285714
GgaAffx.12061.1.S1_s_at	GgaAffx.12061.1.S1_s_at4	5.9	895.714285714286
GgaAffx.12061.1.S1_s_at	GgaAffx.12061.1.S1_s_at2	4.3	534.571428571429
GgaAffx.12061.1.S1_s_at	GgaAffx.12061.1.S1_s_at10	4.3	571.428571428571
GgaAffx.12061.1.S1_s_at	GgaAffx.12061.1.S1_s_at11	3.9	536.142857142857
GgaAffx.12061.1.S1_s_at	GgaAffx.12061.1.S1_s_at3	2.9	434.857142857143
GgaAffx.12061.1.S1_s_at	GgaAffx.12061.1.S1_s_at6	1.8	272.142857142857
GgaAffx.12061.1.S1_s_at	GgaAffx.12061.1.S1_s_at1	1.7	263
GgaAffx.12061.1.S1_s_at	GgaAffx.12061.1.S1_s_at9	0.7	127
GgaAffx.24775.2.S1_s_at	GgaAffx.24775.2.S1_s_at3	7	755.857142857143
GgaAffx.24775.2.S1_s_at	GgaAffx.24775.2.S1_s_at1	4.875	164.428571428571
GgaAffx.24775.2.S1_s_at	GgaAffx.24775.2.S1_s_at2	3.25	118.857142857143
GgaAffx.24775.2.S1_s_at	GgaAffx.24775.2.S1_s_at8	2.375	102.714285714286
Gga.1932.1.S1_at	Gga.1932.1.S1_at10	7	276.142857142857
Gga.1932.1.S1_at	Gga.1932.1.S1_at9	5.16666666666667	202
Gga.1932.1.S1_at	Gga.1932.1.S1_at4	5.16666666666667	209.428571428571
Gga.1932.1.S1_at	Gga.1932.1.S1_at6	3.16666666666667	175.857142857143
Gga.1932.1.S1_at	Gga.1932.1.S1_at7	2.16666666666667	143.714285714286
Gga.1932.1.S1_at	Gga.1932.1.S1_at5	1.83333333333333	142.285714285714
Gga.14552.1.S1_s_at	Gga.14552.1.S1_s_at8	7	651.285714285714
Gga.14552.1.S1_s_at	Gga.14552.1.S1_s_at10	5.83333333333333	458.857142857143
Gga.14552.1.S1_s_at	Gga.14552.1.S1_s_at6	4.16666666666667	294
Gga.14552.1.S1_s_at	Gga.14552.1.S1_s_at5	4	281.571428571429
Gga.14552.1.S1_s_at	Gga.14552.1.S1_s_at7	2.33333333333333	184
Gga.14552.1.S1_s_at	Gga.14552.1.S1_s_at9	1.16666666666667	120.714285714286
Gga.12485.2.S1_a_at	Gga.12485.2.S1_a_at10	6.5	207
Gga.12485.2.S1_a_at	Gga.12485.2.S1_a_at3	5.75	193.714285714286
Gga.12485.2.S1_a_at	Gga.12485.2.S1_a_at11	2.75	108
Gga.12485.2.S1_a_at	Gga.12485.2.S1_a_at2	2.5	112.142857142857
GgaAffx.8429.1.S1_at	GgaAffx.8429.1.S1_at10	7	4902.85714285714
GgaAffx.8429.1.S1_at	GgaAffx.8429.1.S1_at9	5.83333333333333	1045.14285714286
GgaAffx.8429.1.S1_at	GgaAffx.8429.1.S1_at1	4.33333333333333	796
GgaAffx.8429.1.S1_at	GgaAffx.8429.1.S1_at11	3.83333333333333	729.714285714286
GgaAffx.8429.1.S1_at	GgaAffx.8429.1.S1_at8	2.33333333333333	267.857142857143
GgaAffx.8429.1.S1_at	GgaAffx.8429.1.S1_at2	1.16666666666667	115.428571428571
Gga.11645.1.S1_at	Gga.11645.1.S1_at2	6.5	372
Gga.11645.1.S1_at	Gga.11645.1.S1_at10	6.5	372.857142857143
Gga.11645.1.S1_at	Gga.11645.1.S1_at1	4.71428571428571	173.857142857143
Gga.11645.1.S1_at	Gga.11645.1.S1_at7	3.5	147.285714285714
Gga.11645.1.S1_at	Gga.11645.1.S1_at4	2.71428571428571	134.857142857143
Gga.11645.1.S1_at	Gga.11645.1.S1_at5	2.42857142857143	134.571428571429
Gga.11645.1.S1_at	Gga.11645.1.S1_at8	1.64285714285714	126.285714285714
Gga.2757.1.S1_at	Gga.2757.1.S1_at5	7	1826.42857142857
Gga.2757.1.S1_at	Gga.2757.1.S1_at4	6	860
Gga.2757.1.S1_at	Gga.2757.1.S1_at9	5	430.714285714286
Gga.2757.1.S1_at	Gga.2757.1.S1_at10	3.85714285714286	173.857142857143
Gga.2757.1.S1_at	Gga.2757.1.S1_at2	3	152.142857142857
Gga.2757.1.S1_at	Gga.2757.1.S1_at6	1.85714285714286	128.142857142857
Gga.2757.1.S1_at	Gga.2757.1.S1_at1	1.28571428571429	108.142857142857
GgaAffx.9204.1.A1_at	GgaAffx.9204.1.A1_at6	7	454.571428571429
GgaAffx.9204.1.A1_at	GgaAffx.9204.1.A1_at9	5.875	201.285714285714
GgaAffx.9204.1.A1_at	GgaAffx.9204.1.A1_at2	4.5625	166
GgaAffx.9204.1.A1_at	GgaAffx.9204.1.A1_at4	4.25	162.857142857143
GgaAffx.9204.1.A1_at	GgaAffx.9204.1.A1_at1	3.375	144.714285714286
GgaAffx.9204.1.A1_at	GgaAffx.9204.1.A1_at5	3.1875	135.714285714286
GgaAffx.9204.1.A1_at	GgaAffx.9204.1.A1_at7	2.25	125.428571428571
GgaAffx.9204.1.A1_at	GgaAffx.9204.1.A1_at11	1	105.857142857143
Gga.17341.1.S1_at	Gga.17341.1.S1_at4	7	1438.42857142857
Gga.17341.1.S1_at	Gga.17341.1.S1_at6	6.22222222222222	1145
Gga.17341.1.S1_at	Gga.17341.1.S1_at7	5.33333333333333	1004
Gga.17341.1.S1_at	Gga.17341.1.S1_at9	4.77777777777778	840.571428571429
Gga.17341.1.S1_at	Gga.17341.1.S1_at8	3.77777777777778	608.428571428571
Gga.17341.1.S1_at	Gga.17341.1.S1_at10	3.22222222222222	472.428571428571
Gga.17341.1.S1_at	Gga.17341.1.S1_at3	2.33333333333333	311.142857142857
Gga.17341.1.S1_at	Gga.17341.1.S1_at5	1.55555555555556	215.142857142857
Gga.17341.1.S1_at	Gga.17341.1.S1_at1	0.777777777777778	132.714285714286
GgaAffx.5841.1.S1_at	GgaAffx.5841.1.S1_at3	6.25	334.571428571429
GgaAffx.5841.1.S1_at	GgaAffx.5841.1.S1_at4	6	348.714285714286
GgaAffx.5841.1.S1_at	GgaAffx.5841.1.S1_at5	3.5	230.142857142857
GgaAffx.5841.1.S1_at	GgaAffx.5841.1.S1_at2	1.75	121
Gga.4308.1.S1_at	Gga.4308.1.S1_at4	7	9124.14285714286
Gga.4308.1.S1_at	Gga.4308.1.S1_at10	6.22222222222222	5678.57142857143
Gga.4308.1.S1_at	Gga.4308.1.S1_at9	5.22222222222222	5070.71428571429
Gga.4308.1.S1_at	Gga.4308.1.S1_at5	4.88888888888889	3794.28571428571
Gga.4308.1.S1_at	Gga.4308.1.S1_at6	3.77777777777778	1871.71428571429
Gga.4308.1.S1_at	Gga.4308.1.S1_at3	3.22222222222222	1290.28571428571
Gga.4308.1.S1_at	Gga.4308.1.S1_at11	2.33333333333333	566.857142857143
Gga.4308.1.S1_at	Gga.4308.1.S1_at1	1.55555555555556	160.857142857143
Gga.4308.1.S1_at	Gga.4308.1.S1_at7	0.777777777777778	114.285714285714
Gga.6280.1.S1_at	Gga.6280.1.S1_at1	7	1197.71428571429
Gga.6280.1.S1_at	Gga.6280.1.S1_at5	5.83333333333333	977.142857142857
Gga.6280.1.S1_at	Gga.6280.1.S1_at9	4.66666666666667	211.857142857143
Gga.6280.1.S1_at	Gga.6280.1.S1_at11	3.33333333333333	134
Gga.6280.1.S1_at	Gga.6280.1.S1_at4	2.41666666666667	117.142857142857
Gga.6280.1.S1_at	Gga.6280.1.S1_at7	1.25	109.285714285714
Gga.6479.1.S1_at	Gga.6479.1.S1_at10	6.5	223.857142857143
Gga.6479.1.S1_at	Gga.6479.1.S1_at1	4	147
Gga.3538.1.S1_a_at	Gga.3538.1.S1_a_at6	6.90909090909091	5327.42857142857
Gga.3538.1.S1_a_at	Gga.3538.1.S1_a_at10	6.45454545454545	4351.14285714286
Gga.3538.1.S1_a_at	Gga.3538.1.S1_a_at9	5.72727272727273	2586.71428571429
Gga.3538.1.S1_a_at	Gga.3538.1.S1_a_at7	4.45454545454545	1752.57142857143
Gga.3538.1.S1_a_at	Gga.3538.1.S1_a_at2	4.45454545454545	1722.57142857143
Gga.3538.1.S1_a_at	Gga.3538.1.S1_a_at3	4	1721.57142857143
Gga.3538.1.S1_a_at	Gga.3538.1.S1_a_at8	3.63636363636364	1625.85714285714
Gga.3538.1.S1_a_at	Gga.3538.1.S1_a_at1	2.45454545454545	1084.85714285714
Gga.3538.1.S1_a_at	Gga.3538.1.S1_a_at5	1.90909090909091	973.571428571429
Gga.3538.1.S1_a_at	Gga.3538.1.S1_a_at4	1.09090909090909	585.714285714286
Gga.3538.1.S1_a_at	Gga.3538.1.S1_a_at11	0.909090909090909	594.714285714286
Gga.1285.1.S1_at	Gga.1285.1.S1_at9	7	1360.42857142857
Gga.1285.1.S1_at	Gga.1285.1.S1_at5	6	337.142857142857
Gga.1285.1.S1_at	Gga.1285.1.S1_at1	4.57142857142857	273.285714285714
Gga.1285.1.S1_at	Gga.1285.1.S1_at2	4.14285714285714	272.857142857143
Gga.1285.1.S1_at	Gga.1285.1.S1_at8	3.28571428571429	241.428571428571
Gga.1285.1.S1_at	Gga.1285.1.S1_at3	2	192.571428571429
Gga.1285.1.S1_at	Gga.1285.1.S1_at7	1	133
Gga.13661.1.S1_at	Gga.13661.1.S1_at2	7	2228.42857142857
Gga.13661.1.S1_at	Gga.13661.1.S1_at1	6	772
Gga.13661.1.S1_at	Gga.13661.1.S1_at5	5.44444444444444	586
Gga.13661.1.S1_at	Gga.13661.1.S1_at9	4.88888888888889	534.142857142857
Gga.13661.1.S1_at	Gga.13661.1.S1_at8	3.77777777777778	208.857142857143
Gga.13661.1.S1_at	Gga.13661.1.S1_at6	3.22222222222222	173.714285714286
Gga.13661.1.S1_at	Gga.13661.1.S1_at11	2.33333333333333	141
Gga.13661.1.S1_at	Gga.13661.1.S1_at10	1.22222222222222	116.142857142857
Gga.13661.1.S1_at	Gga.13661.1.S1_at4	1.11111111111111	111.571428571429
Gga.2315.1.S1_s_at	Gga.2315.1.S1_s_at5	7	5710.42857142857
Gga.2315.1.S1_s_at	Gga.2315.1.S1_s_at9	5.83333333333333	440
Gga.2315.1.S1_s_at	Gga.2315.1.S1_s_at8	4.66666666666667	287.714285714286
Gga.2315.1.S1_s_at	Gga.2315.1.S1_s_at1	3.33333333333333	197.571428571429
Gga.2315.1.S1_s_at	Gga.2315.1.S1_s_at6	2.33333333333333	146.285714285714
Gga.2315.1.S1_s_at	Gga.2315.1.S1_s_at3	1.33333333333333	117
Gga.9237.1.S1_at	Gga.9237.1.S1_at4	6	152.571428571429
Gga.9237.1.S1_at	Gga.9237.1.S1_at3	4.5	126.857142857143
Gga.11174.1.S1_at	Gga.11174.1.S1_at3	7	697.571428571429
Gga.11174.1.S1_at	Gga.11174.1.S1_at9	5	275.285714285714
Gga.11174.1.S1_at	Gga.11174.1.S1_at11	3.75	225.428571428571
Gga.11174.1.S1_at	Gga.11174.1.S1_at2	1.75	119.714285714286
GgaAffx.21588.1.S1_at	GgaAffx.21588.1.S1_at1	7	2131.28571428571
GgaAffx.21588.1.S1_at	GgaAffx.21588.1.S1_at2	5.83333333333333	1032.57142857143
GgaAffx.21588.1.S1_at	GgaAffx.21588.1.S1_at8	4.33333333333333	147.428571428571
GgaAffx.21588.1.S1_at	GgaAffx.21588.1.S1_at7	3.33333333333333	129.285714285714
GgaAffx.21588.1.S1_at	GgaAffx.21588.1.S1_at4	2.16666666666667	106.428571428571
GgaAffx.21588.1.S1_at	GgaAffx.21588.1.S1_at6	1.83333333333333	110.142857142857
Gga.741.1.S1_at	Gga.741.1.S1_at9	6.71428571428571	1018.71428571429
Gga.741.1.S1_at	Gga.741.1.S1_at4	6.28571428571429	776.857142857143
Gga.741.1.S1_at	Gga.741.1.S1_at3	4.78571428571429	213
Gga.741.1.S1_at	Gga.741.1.S1_at7	4	160
Gga.741.1.S1_at	Gga.741.1.S1_at8	2.5	122
Gga.741.1.S1_at	Gga.741.1.S1_at5	1.92857142857143	118.428571428571
Gga.741.1.S1_at	Gga.741.1.S1_at6	1.78571428571429	112.857142857143
Gga.8135.1.S1_at	Gga.8135.1.S1_at1	7	449.571428571429
Gga.8135.1.S1_at	Gga.8135.1.S1_at4	5	248
Gga.8135.1.S1_at	Gga.8135.1.S1_at9	3.75	200.285714285714
Gga.8135.1.S1_at	Gga.8135.1.S1_at2	1.75	113.571428571429
Gga.3406.1.S1_at	Gga.3406.1.S1_at7	6.83333333333333	1156.28571428571
Gga.3406.1.S1_at	Gga.3406.1.S1_at11	5.83333333333333	523.857142857143
Gga.3406.1.S1_at	Gga.3406.1.S1_at9	4.83333333333333	463.142857142857
Gga.3406.1.S1_at	Gga.3406.1.S1_at4	3.5	305.428571428571
Gga.3406.1.S1_at	Gga.3406.1.S1_at6	2.33333333333333	166.285714285714
Gga.3406.1.S1_at	Gga.3406.1.S1_at10	1.16666666666667	126.285714285714
GgaAffx.9818.2.S1_s_at	GgaAffx.9818.2.S1_s_at5	7	1394.57142857143
GgaAffx.9818.2.S1_s_at	GgaAffx.9818.2.S1_s_at7	6.22222222222222	536
GgaAffx.9818.2.S1_s_at	GgaAffx.9818.2.S1_s_at11	5.33333333333333	385.285714285714
GgaAffx.9818.2.S1_s_at	GgaAffx.9818.2.S1_s_at1	4.77777777777778	326
GgaAffx.9818.2.S1_s_at	GgaAffx.9818.2.S1_s_at6	3.88888888888889	276.857142857143
GgaAffx.9818.2.S1_s_at	GgaAffx.9818.2.S1_s_at10	2.77777777777778	160.285714285714
GgaAffx.9818.2.S1_s_at	GgaAffx.9818.2.S1_s_at8	2.44444444444444	150.571428571429
GgaAffx.9818.2.S1_s_at	GgaAffx.9818.2.S1_s_at9	1.44444444444444	127.714285714286
GgaAffx.9818.2.S1_s_at	GgaAffx.9818.2.S1_s_at2	1.11111111111111	120
Gga.8363.1.S1_at	Gga.8363.1.S1_at1	6.75	133
Gga.8363.1.S1_at	Gga.8363.1.S1_at2	4.625	119.857142857143
Gga.8363.1.S1_at	Gga.8363.1.S1_at5	3.375	113.142857142857
Gga.8363.1.S1_at	Gga.8363.1.S1_at6	2.75	103.857142857143
GgaAffx.5987.1.S1_at	GgaAffx.5987.1.S1_at6	6.88888888888889	681.142857142857
GgaAffx.5987.1.S1_at	GgaAffx.5987.1.S1_at1	6.33333333333333	575.142857142857
GgaAffx.5987.1.S1_at	GgaAffx.5987.1.S1_at10	5.44444444444444	224.142857142857
GgaAffx.5987.1.S1_at	GgaAffx.5987.1.S1_at2	4.11111111111111	167.571428571429
GgaAffx.5987.1.S1_at	GgaAffx.5987.1.S1_at11	3.77777777777778	161.857142857143
GgaAffx.5987.1.S1_at	GgaAffx.5987.1.S1_at5	3.33333333333333	154.857142857143
GgaAffx.5987.1.S1_at	GgaAffx.5987.1.S1_at4	2.22222222222222	129.714285714286
GgaAffx.5987.1.S1_at	GgaAffx.5987.1.S1_at7	2.05555555555556	124.714285714286
GgaAffx.5987.1.S1_at	GgaAffx.5987.1.S1_at3	0.833333333333333	103.142857142857
GgaAffx.11851.5.A1_at	GgaAffx.11851.5.A1_at4	6.25	399.857142857143
GgaAffx.11851.5.A1_at	GgaAffx.11851.5.A1_at3	5.75	374.428571428571
GgaAffx.11851.5.A1_at	GgaAffx.11851.5.A1_at7	3.75	260.571428571429
GgaAffx.11851.5.A1_at	GgaAffx.11851.5.A1_at6	1.75	174.285714285714
GgaAffx.11823.1.S1_s_at	GgaAffx.11823.1.S1_s_at7	6.4	182
GgaAffx.11823.1.S1_s_at	GgaAffx.11823.1.S1_s_at2	5.4	169
GgaAffx.11823.1.S1_s_at	GgaAffx.11823.1.S1_s_at3	3.8	140.142857142857
GgaAffx.11823.1.S1_s_at	GgaAffx.11823.1.S1_s_at1	3	132.428571428571
GgaAffx.11823.1.S1_s_at	GgaAffx.11823.1.S1_s_at6	2.4	142.428571428571
Gga.11080.1.A1_at	Gga.11080.1.A1_at5	7	206
Gga.11080.1.A1_at	Gga.11080.1.A1_at3	3.5	106.714285714286
Gga.13113.1.S1_at	Gga.13113.1.S1_at7	6.875	2638.57142857143
Gga.13113.1.S1_at	Gga.13113.1.S1_at5	6.25	2419.57142857143
Gga.13113.1.S1_at	Gga.13113.1.S1_at6	5.25	1802.28571428571
Gga.13113.1.S1_at	Gga.13113.1.S1_at3	4.375	844.285714285714
Gga.13113.1.S1_at	Gga.13113.1.S1_at8	3.5	639.714285714286
Gga.13113.1.S1_at	Gga.13113.1.S1_at4	2.25	366.142857142857
Gga.13113.1.S1_at	Gga.13113.1.S1_at2	1.5	378.142857142857
Gga.13113.1.S1_at	Gga.13113.1.S1_at9	1.5	383.714285714286
Gga.14751.1.A1_at	Gga.14751.1.A1_at7	7	2457.28571428571
Gga.14751.1.A1_at	Gga.14751.1.A1_at6	5.85714285714286	337.428571428571
Gga.14751.1.A1_at	Gga.14751.1.A1_at4	5.14285714285714	303
Gga.14751.1.A1_at	Gga.14751.1.A1_at3	3.71428571428571	186.571428571429
Gga.14751.1.A1_at	Gga.14751.1.A1_at5	2.71428571428571	170.714285714286
Gga.14751.1.A1_at	Gga.14751.1.A1_at9	2.57142857142857	163.571428571429
Gga.14751.1.A1_at	Gga.14751.1.A1_at10	1	101.428571428571
GgaAffx.5406.1.A1_at	GgaAffx.5406.1.A1_at9	6.66666666666667	217.142857142857
GgaAffx.5406.1.A1_at	GgaAffx.5406.1.A1_at3	5.16666666666667	193
GgaAffx.5406.1.A1_at	GgaAffx.5406.1.A1_at6	4.58333333333333	176.285714285714
GgaAffx.5406.1.A1_at	GgaAffx.5406.1.A1_at7	4.25	169
GgaAffx.5406.1.A1_at	GgaAffx.5406.1.A1_at11	2.66666666666667	148.142857142857
GgaAffx.5406.1.A1_at	GgaAffx.5406.1.A1_at10	1.16666666666667	106.857142857143
GgaAffx.21489.1.S1_s_at	GgaAffx.21489.1.S1_s_at10	6.75	665.571428571429
GgaAffx.21489.1.S1_s_at	GgaAffx.21489.1.S1_s_at11	5.25	533.857142857143
GgaAffx.21489.1.S1_s_at	GgaAffx.21489.1.S1_s_at5	3.75	343.142857142857
GgaAffx.21489.1.S1_s_at	GgaAffx.21489.1.S1_s_at1	1.75	134.714285714286
GgaAffx.6159.1.S1_at	GgaAffx.6159.1.S1_at10	6.91666666666667	345.857142857143
GgaAffx.6159.1.S1_at	GgaAffx.6159.1.S1_at3	5.75	294.142857142857
GgaAffx.6159.1.S1_at	GgaAffx.6159.1.S1_at2	4.16666666666667	218.285714285714
GgaAffx.6159.1.S1_at	GgaAffx.6159.1.S1_at1	4.16666666666667	216.571428571429
GgaAffx.6159.1.S1_at	GgaAffx.6159.1.S1_at8	1.83333333333333	105
GgaAffx.6159.1.S1_at	GgaAffx.6159.1.S1_at11	1.66666666666667	102.714285714286
Gga.18255.1.S1_at	Gga.18255.1.S1_at3	6.5	328.285714285714
Gga.18255.1.S1_at	Gga.18255.1.S1_at7	5.75	300.857142857143
Gga.18255.1.S1_at	Gga.18255.1.S1_at1	3.25	206.428571428571
Gga.18255.1.S1_at	Gga.18255.1.S1_at9	2	142.142857142857
GgaAffx.4801.1.S1_at	GgaAffx.4801.1.S1_at1	7	362.142857142857
GgaAffx.4801.1.S1_at	GgaAffx.4801.1.S1_at8	5.33333333333333	212.428571428571
GgaAffx.4801.1.S1_at	GgaAffx.4801.1.S1_at7	5.16666666666667	212.714285714286
GgaAffx.4801.1.S1_at	GgaAffx.4801.1.S1_at10	3.5	150.428571428571
GgaAffx.4801.1.S1_at	GgaAffx.4801.1.S1_at9	1.83333333333333	122.142857142857
GgaAffx.4801.1.S1_at	GgaAffx.4801.1.S1_at3	1.66666666666667	124.571428571429
GgaAffx.21047.1.S1_s_at	GgaAffx.21047.1.S1_s_at3	7	393.142857142857
GgaAffx.21047.1.S1_s_at	GgaAffx.21047.1.S1_s_at6	5.25	279.285714285714
GgaAffx.21047.1.S1_s_at	GgaAffx.21047.1.S1_s_at5	3.5	193.428571428571
GgaAffx.21047.1.S1_s_at	GgaAffx.21047.1.S1_s_at2	1.75	114.142857142857
GgaAffx.9020.1.S1_at	GgaAffx.9020.1.S1_at7	6.66666666666667	231
GgaAffx.9020.1.S1_at	GgaAffx.9020.1.S1_at1	6.16666666666667	220.285714285714
GgaAffx.9020.1.S1_at	GgaAffx.9020.1.S1_at3	3.41666666666667	138.857142857143
GgaAffx.9020.1.S1_at	GgaAffx.9020.1.S1_at4	3.25	142.142857142857
GgaAffx.9020.1.S1_at	GgaAffx.9020.1.S1_at9	2.66666666666667	135.142857142857
GgaAffx.9020.1.S1_at	GgaAffx.9020.1.S1_at10	2.33333333333333	133.857142857143
GgaAffx.9013.1.S1_at	GgaAffx.9013.1.S1_at11	6.7	343.714285714286
GgaAffx.9013.1.S1_at	GgaAffx.9013.1.S1_at10	6.4	313.714285714286
GgaAffx.9013.1.S1_at	GgaAffx.9013.1.S1_at3	5.3	263.571428571429
GgaAffx.9013.1.S1_at	GgaAffx.9013.1.S1_at2	5.1	255.571428571429
GgaAffx.9013.1.S1_at	GgaAffx.9013.1.S1_at8	4.4	224.428571428571
GgaAffx.9013.1.S1_at	GgaAffx.9013.1.S1_at9	3.1	194.428571428571
GgaAffx.9013.1.S1_at	GgaAffx.9013.1.S1_at7	2.7	193.285714285714
GgaAffx.9013.1.S1_at	GgaAffx.9013.1.S1_at6	2	173.571428571429
GgaAffx.9013.1.S1_at	GgaAffx.9013.1.S1_at4	1.6	166.857142857143
GgaAffx.9013.1.S1_at	GgaAffx.9013.1.S1_at5	1.2	152.142857142857
Gga.12286.1.S1_at	Gga.12286.1.S1_at2	6	128.857142857143
Gga.12286.1.S1_at	Gga.12286.1.S1_at9	5	126
Gga.12286.1.S1_at	Gga.12286.1.S1_at3	3	110.428571428571
Gga.13134.1.S1_at	Gga.13134.1.S1_at1	5.5	182.714285714286
Gga.13134.1.S1_at	Gga.13134.1.S1_at7	5	196.428571428571
Gga.1295.1.S1_at	Gga.1295.1.S1_at5	7	2108.28571428571
Gga.1295.1.S1_at	Gga.1295.1.S1_at7	6	1184.14285714286
Gga.1295.1.S1_at	Gga.1295.1.S1_at6	5.55555555555556	1188.28571428571
Gga.1295.1.S1_at	Gga.1295.1.S1_at4	4.55555555555556	990.571428571429
Gga.1295.1.S1_at	Gga.1295.1.S1_at10	4.11111111111111	885.571428571429
Gga.1295.1.S1_at	Gga.1295.1.S1_at8	3.11111111111111	320.428571428571
Gga.1295.1.S1_at	Gga.1295.1.S1_at9	2	180.285714285714
Gga.1295.1.S1_at	Gga.1295.1.S1_at1	1.77777777777778	177.142857142857
Gga.1295.1.S1_at	Gga.1295.1.S1_at2	0.888888888888889	112.714285714286
Gga.17297.1.A1_at	Gga.17297.1.A1_at3	7	4719
Gga.17297.1.A1_at	Gga.17297.1.A1_at10	6	212.285714285714
Gga.17297.1.A1_at	Gga.17297.1.A1_at11	5.66666666666667	198.142857142857
Gga.17297.1.A1_at	Gga.17297.1.A1_at7	4	146.285714285714
Gga.17297.1.A1_at	Gga.17297.1.A1_at8	3.44444444444444	135.714285714286
Gga.17297.1.A1_at	Gga.17297.1.A1_at1	2.55555555555556	124
Gga.17297.1.A1_at	Gga.17297.1.A1_at4	2.33333333333333	120.285714285714
Gga.17297.1.A1_at	Gga.17297.1.A1_at9	2.22222222222222	111
[truncated: 63,536 more rows]
