# Supplementary material for: Transcriptome analysis in non-model species: a new method for the analysis of heterologous hybridization on microarrays
Source: BMC Genomics. 2010 May 31;11:344. doi: 10.1186/1471-2164-11-344 (PMC2901317; doi:10.1186/1471-2164-11-344)
Supplement: Additional file 5 — Primer sequences used for qPCR. This file provides, for each tested gene, the corresponding Affymetrix probe set ID, the primer sequences used for qPCR and the fold changes and p-values from the microarray and qPCR. [file 1471-2164-11-344-S5.XLS]

## Sheet: Feuil1
Gene symbol	Affymetrix Probe Set ID	Primers sequences	Microarray log2 (SA/NI)	Microarray adjusted p-value	qPCR log2 (SA/NI)	qPCR p-value
Genes highlited by using MaxRS method
TPM3	Gga.4975.1.S1_a_at	5’ : CTTGCCTCTGTCCTTTGCAC	-2.52	0.04	-0.53	0.67
		3’ : GACCAACTCAGTAACCCAGAGG
ATF3	Gga.17638.1.S1_at	5’ : GGGTGCAGAGACTATACCTCTCAAA	-2.41	0.03	-4.32	0.03
		3’ : GAAGAAGCTTATGGCTGAGGTATCT
ATP2B2	GgaAffx.3001.1.S1_at	5’ : TGGGGCTTTCGTTTTATCAG	-1.99	0.02	-0.83	0.29
		3’ : AACTGCTTCTCCTTGCTCCA
HSP70	Gga.4942.1.S1_at	5’ : CAACCATTGAGGAGGTGGAT	-0.89	0.04	-1.99	0.03
		3’ : CCCAGATGTGCCTACAGGTT
RCJMB04_24e12 (Enolase)	Gga.1383.1.S1_at	5’ : ATCTGGTGGTTGGTCTCTGC	-0.74	0.07	-0.83	0.06
		3’ : GGGTTCCTGAAGTTCCTTCC
DGAT2	GgaAffx.22808.1.S1_at	5’ : GGGGAAGATGGGTTCAGAAG	8.43	0.08	3.25	0.04
		3’ : GATCTTTGGGATGGTGATGG
UCHL1	Gga.9618.1.S1_at	5’ : GTCGGGTTGAGGACAACAGT	3.08	0.04	1.70	<0.01
		3’ : TTGTGCCATGGTTTACAGGA
MT3	GgaAffx.9262.1.S1_at	5’ : CTGCACGTGTGGAGACAACT	1.49	0.04	2.08	<0.01
		3’ : TGTGCACACTTGGCACATC
PIK3IP1	Gga.1759.1.S1_at	5’ : GCTTGCTTACTGAACCTGGC	1.33	0.03	2.81	<0.01
		3’ : CCTGAGGTGGGGATAGATGTT
LONP2	Gga.12947.1.S1_s_at	5’ : CGCAGCAATGCAAAGAGATA	0.69	0.04	1.49	0.12
		3’ : GCAGATGGTCCGTCTTTTGT
MT4	Gga.4210.1.S1_at	5’ : ACCCTCAGGACTGCACTTGT	2.07	0.03	-1.75	0.42
		3’ : CGGTTCCTTGCAGACACAG
Genes highlited by using GCOS method
ASCC3	GgaAffx.24685.1.S1_at	5’ : GGGATGACCCAGCTCAGCCACA	0.88	0.08	0.17	0.79
		3’ : AGGGAATCGAGGAGCCACTGCT
SMYD1	Gga.4220.1.S1_a_at	5’ : ACTGGCATGCCGGCCTCATT	-0.94	0.08	-0.68	0.48
		3’ : TGCGCAGCTCCATCTCCGTC
DCN	Gga.1719.1.S1_at	5’ : TGCCCTCTTGGCTACAACACCA	-1.80	0.07	-1.05	0.36
		3’ : ACATCGGAAAGCAGAGGGCTGGA
IMPACT	Gga.5220.1.S1_at	5’ : AGGCACATCTGGCTCCTGTGGT	-0.95	0.08	0.60	0.30
		3’ : CCTCCAGCTGCTGTCTCCCCA
Penguin specific primers
ATF3	Designed on penguin sequence	5’ : ACAATTTCAACACTGCGTAACTGGTGT	-2.41	0.03	-1.10	<0.01
		3’ : GTGGTGTGTAGCTGCTCATTGTCA
DGAT2		5’ : TGGTGATGGGCTCCCCAACGA	8.43	0.08	3.67	<0.01
		3’ : GCACATTGGCTTCGCTCCATGC
UCHL		5’ : TGTGCCATGGTTTACAGGAAATGGC	3.08	0.04	1.47	0.28
		3’ : TGTCGGGTTGAGGACAACAGTGTG
MT3		5’ : TGTGCACACTTGGCACATCCTGC	1.49	0.04	2.56	0.01
		3’ : TGCACGTGTGGAGACAACTGCAAA
PIK3IP1		5’ : CTGGCCTTGCCTTGGTGCCAT	1.33	0.03	2.02	<0.01
		3’ : GCTTGCTTACTGAACCTGGCCCT
LONP2		5’ : TGGTCCGTCTTTTGTGACAGCTCC	0.69	0.04	0.93	0.28
		3’ : CGCAGCAATGCAAAGAGATATCAGC
